# Supplementary material for: The Critical Role of Coefficients: Updating Allometric Normalisation Constants for Modern Ecology and Modelling
Source: Ecol Lett. 2026 Feb 6;29(2):e70330. doi: 10.1111/ele.70330 (PMC12881220; doi:10.1111/ele.70330)
Supplement: Supplementary file 2 — Appendix S2: ele70330‐sup‐0002‐AppendixS2.zip. [file ELE-29-0-s001.zip]

Archive with 3 entries (3 files):
- genus_intercepts_production.csv
- Supplemental_2_meta_data.docx
- genus_intercepts_metabolism.csv
