# Supplementary material for: The Critical Role of Coefficients: Updating Allometric Normalisation Constants for Modern Ecology and Modelling
Source: Ecol Lett. 2026 Feb 6;29(2):e70330. doi: 10.1111/ele.70330 (PMC12881220; doi:10.1111/ele.70330)
Supplement: Supplementary file 2 — Appendix S2: ele70330‐sup‐0002‐AppendixS2.zip. [file ELE-29-0-s001.zip › genus_intercepts_production.csv]

phylo	gen_est_intercept	slope	met_category
acanthis	9.5865513495913	0.75	endo_vert
acanthisitta	9.65947586922321	0.75	endo_vert
acinonyx	10.1287877040795	0.75	endo_vert
acomys	10.3666722115847	0.75	endo_vert
acrobates	9.97426416157615	0.75	endo_vert
acrocephalus	9.66360233450901	0.75	endo_vert
acrocodia	10.026957520846	0.75	endo_vert
actitis	9.74964131953259	0.75	endo_vert
addax	10.1369674385282	0.75	endo_vert
aechmophorus	9.62733103687273	0.75	endo_vert
aegithalos	9.68149349636526	0.75	endo_vert
aegolius	9.7209716129681	0.75	endo_vert
aegypius	9.12303484962866	0.75	endo_vert
aepyceros	10.1487504390921	0.75	endo_vert
aepyprymnus	10.1029405372037	0.75	endo_vert
agouti	10.2397668665551	0.75	endo_vert
ailuroedus	9.38385030120867	0.75	endo_vert
ailuropoda	10.0436866601209	0.75	endo_vert
ailurus	10.0958117453607	0.75	endo_vert
aix	9.96253239200437	0.75	endo_vert
alauda	9.69600563324767	0.75	endo_vert
alca	9.3944865254058	0.75	endo_vert
alcelaphus	10.1371964596156	0.75	endo_vert
alces	10.2341193951186	0.75	endo_vert
alectoris	9.82874500838797	0.75	endo_vert
allactaga	10.1185938030826	0.75	endo_vert
alle	9.38852775364287	0.75	endo_vert
alopochen	9.95900294220585	0.75	endo_vert
alouatta	9.59693934866799	0.75	endo_vert
ammoperdix	9.83254697425114	0.75	endo_vert
ammospermophilus	10.0945290465501	0.75	endo_vert
ammotragus	10.163093181525	0.75	endo_vert
amphispiza	9.63350910919545	0.75	endo_vert
anarhynchus	9.60024472441996	0.75	endo_vert
anastomus	9.25796026769422	0.75	endo_vert
anoura	9.83133631664033	0.75	endo_vert
anous	9.48128550627806	0.75	endo_vert
anser	10.0274963872438	0.75	endo_vert
antechinomys	10.0786365918833	0.75	endo_vert
antidorcas	10.1842327422896	0.75	endo_vert
antilocapra	10.1646376039591	0.75	endo_vert
antilope	10.1820241196506	0.75	endo_vert
aotus	9.67573619230835	0.75	endo_vert
aphelocoma	9.590211215286	0.75	endo_vert
aplodontia	10.0894502354094	0.75	endo_vert
aplonis	9.67953612831008	0.75	endo_vert
apodemus	10.3619106904657	0.75	endo_vert
aptenodytes	9.05955686252824	0.75	endo_vert
apus	9.38462064676822	0.75	endo_vert
archilochus	9.38345242179202	0.75	endo_vert
arctictis	10.1646311847098	0.75	endo_vert
arctocebus	9.76018115038645	0.75	endo_vert
arctogalidia	10.1538707282028	0.75	endo_vert
ardeola	9.54428807795788	0.75	endo_vert
arenaria	9.7375193474307	0.75	endo_vert
arremonops	9.592746794391	0.75	endo_vert
arvicanthis	10.372802291343	0.75	endo_vert
arvicola	10.4127075438287	0.75	endo_vert
aspatha	9.49143409149639	0.75	endo_vert
atelerix	10.2518330533308	0.75	endo_vert
ateles	9.58624215448842	0.75	endo_vert
athene	9.7241621113775	0.75	endo_vert
attila	9.5821174695623	0.75	endo_vert
auriparus	9.62743617772872	0.75	endo_vert
axis	10.1824152831604	0.75	endo_vert
aythya	9.96111932900086	0.75	endo_vert
babyrousa	10.363122541384	0.75	endo_vert
baeolophus	9.66007262027786	0.75	endo_vert
baiomys	10.2368432192419	0.75	endo_vert
balaena	10.1135898608582	0.75	endo_vert
balaeniceps	9.50933611119813	0.75	endo_vert
balantiopteryx	9.78692827227147	0.75	endo_vert
balearica	9.65352075761131	0.75	endo_vert
bandicota	10.385489387566	0.75	endo_vert
bassaricyon	10.0321557130461	0.75	endo_vert
bassariscus	10.0489264542502	0.75	endo_vert
berardius	10.0239480447299	0.75	endo_vert
bettongia	10.1045530390512	0.75	endo_vert
blarina	10.3313692411764	0.75	endo_vert
bombycilla	9.65421031700632	0.75	endo_vert
bonasa	9.88834170799649	0.75	endo_vert
boselaphus	10.2285572419095	0.75	endo_vert
botaurus	9.52504755057454	0.75	endo_vert
brachyramphus	9.39586871189451	0.75	endo_vert
brachyteles	9.58360154895507	0.75	endo_vert
bradypus	9.86355628108299	0.75	endo_vert
branta	10.0351323603689	0.75	endo_vert
brotogeris	9.65653011146091	0.75	endo_vert
bubalus	10.2386932865497	0.75	endo_vert
bubulcus	9.54832065969988	0.75	endo_vert
bucephala	9.95909845435983	0.75	endo_vert
budorcas	10.1537438870508	0.75	endo_vert
bulweria	9.2439043301774	0.75	endo_vert
buphagus	9.66806575448542	0.75	endo_vert
burhinus	9.57937863253769	0.75	endo_vert
burramys	9.96561101706238	0.75	endo_vert
butorides	9.54492173994492	0.75	endo_vert
cabassous	9.91603978529404	0.75	endo_vert
cacajao	9.6114382706743	0.75	endo_vert
calamospiza	9.63415871888899	0.75	endo_vert
callicebus	9.61403853716453	0.75	endo_vert
callimico	9.69180834441979	0.75	endo_vert
callipepla	9.90751454739242	0.75	endo_vert
callorhinus	10.0721076976437	0.75	endo_vert
callospermophilus	10.0464293394513	0.75	endo_vert
calonectris	9.24979813214228	0.75	endo_vert
caluromys	10.4194307109303	0.75	endo_vert
calypte	9.38307137601934	0.75	endo_vert
camelus	10.0729167461554	0.75	endo_vert
campylorhynchus	9.74732607241567	0.75	endo_vert
capreolus	10.2362412424463	0.75	endo_vert
capricornis	10.1181375535817	0.75	endo_vert
caracal	10.1433482606013	0.75	endo_vert
cardellina	9.5658792555135	0.75	endo_vert
cardinalis	9.59574581068603	0.75	endo_vert
carduelis	9.58877316597987	0.75	endo_vert
carollia	9.83650016689169	0.75	endo_vert
castor	10.0941940307195	0.75	endo_vert
casuarius	9.56822231824934	0.75	endo_vert
cathartes	9.25439275587398	0.75	endo_vert
catharus	9.71441106026198	0.75	endo_vert
cavia	10.2743681783942	0.75	endo_vert
cebuella	9.68998808363751	0.75	endo_vert
cebus	9.62665590174933	0.75	endo_vert
centrocercus	9.88597201391621	0.75	endo_vert
centropus	9.79389257699872	0.75	endo_vert
cephalopachus	9.66128019362072	0.75	endo_vert
cepphus	9.40405516845201	0.75	endo_vert
ceratotherium	10.0308790487789	0.75	endo_vert
cercartetus	9.97072964154326	0.75	endo_vert
cercocebus	9.69797021964933	0.75	endo_vert
cerdocyon	10.3250418100222	0.75	endo_vert
cerorhinca	9.39588664298015	0.75	endo_vert
certhia	9.72305130952604	0.75	endo_vert
ceryle	9.50657028995374	0.75	endo_vert
chaetodipus	10.0682795141194	0.75	endo_vert
chaetura	9.38648185378074	0.75	endo_vert
cheirogaleus	9.80547387088574	0.75	endo_vert
chinchilla	10.1881108089971	0.75	endo_vert
chironectes	10.4463806661206	0.75	endo_vert
chlamydotis	9.34875719045672	0.75	endo_vert
chlorocebus	9.68705293403537	0.75	endo_vert
chloroceryle	9.50272227013938	0.75	endo_vert
chlorospingus	9.59131832529896	0.75	endo_vert
choloepus	9.86087160226564	0.75	endo_vert
chrysolophus	9.86074457678959	0.75	endo_vert
ciconia	9.25373215367366	0.75	endo_vert
cinclus	9.69104307867355	0.75	endo_vert
circus	9.34971621879695	0.75	endo_vert
cissa	9.52658430159652	0.75	endo_vert
cisticola	9.65893727737256	0.75	endo_vert
cistothorus	9.75274313092217	0.75	endo_vert
civettictis	10.1675890896713	0.75	endo_vert
clangula	9.94669305506603	0.75	endo_vert
clytospiza	9.64200978074862	0.75	endo_vert
coccothraustes	9.53025667004628	0.75	endo_vert
coereba	9.52347863584464	0.75	endo_vert
colaptes	9.53701239488635	0.75	endo_vert
colibri	9.37398862164416	0.75	endo_vert
colinus	9.90682319052969	0.75	endo_vert
colobus	9.68423680900397	0.75	endo_vert
columba	9.49074766560987	0.75	endo_vert
condylura	10.2429360063224	0.75	endo_vert
conepatus	10.2163048353365	0.75	endo_vert
connochaetes	10.1393707697354	0.75	endo_vert
copsychus	9.70974065223211	0.75	endo_vert
coracias	9.51700913711236	0.75	endo_vert
coragyps	9.255877685129	0.75	endo_vert
corcorax	9.49531248078345	0.75	endo_vert
corvus	9.54095748491559	0.75	endo_vert
crex	9.69120597442033	0.75	endo_vert
cricetomys	10.3525904920472	0.75	endo_vert
cricetus	10.4577340843958	0.75	endo_vert
crocidura	10.3361737135855	0.75	endo_vert
crocuta	10.1117172079835	0.75	endo_vert
crossarchus	10.070253007157	0.75	endo_vert
crotophaga	9.79796020832514	0.75	endo_vert
cryptomys	10.2245210304723	0.75	endo_vert
cryptoprocta	10.0052506632907	0.75	endo_vert
cryptospiza	9.64197931681739	0.75	endo_vert
cryptotis	10.329649017548	0.75	endo_vert
ctenodactylus	10.0773406119818	0.75	endo_vert
cuon	10.3236078690267	0.75	endo_vert
cursorius	9.47516255912591	0.75	endo_vert
cyanerpes	9.50643216205737	0.75	endo_vert
cyanocitta	9.58204017577738	0.75	endo_vert
cyclopes	9.86352454917099	0.75	endo_vert
cygnus	10.0423928981978	0.75	endo_vert
cynictis	10.0503842238698	0.75	endo_vert
cynomys	10.0536749343022	0.75	endo_vert
cynopterus	9.87525919416326	0.75	endo_vert
cypseloides	9.38188723312326	0.75	endo_vert
cystophora	10.1347501900346	0.75	endo_vert
dama	10.19048111431	0.75	endo_vert
damaliscus	10.1369486469944	0.75	endo_vert
daption	9.24724911554821	0.75	endo_vert
dasycercus	10.1263381147994	0.75	endo_vert
dasykaluta	10.1066750211412	0.75	endo_vert
dasyprocta	10.2278116857071	0.75	endo_vert
dasypus	9.94695280639292	0.75	endo_vert
dasyuroides	10.1259611403929	0.75	endo_vert
dasyurus	10.1354804882072	0.75	endo_vert
daubentonia	9.77080275674809	0.75	endo_vert
delichon	9.76410050701803	0.75	endo_vert
delphinapterus	9.93155056097298	0.75	endo_vert
delphinus	9.92705605664917	0.75	endo_vert
dendragapus	9.88806449816706	0.75	endo_vert
dendrocygna	9.98978967469928	0.75	endo_vert
dendroica	9.56669000770885	0.75	endo_vert
dendrolagus	10.0442127651312	0.75	endo_vert
desmodus	9.80193059734803	0.75	endo_vert
dicerorhinus	10.023011210846	0.75	endo_vert
diceros	10.0277731620973	0.75	endo_vert
dicotyles	10.3487290531422	0.75	endo_vert
dicrostonyx	10.4237444895388	0.75	endo_vert
dicrurus	9.54155387530468	0.75	endo_vert
didelphis	10.4666283499359	0.75	endo_vert
diomedea	9.29696766044272	0.75	endo_vert
diplomys	10.1836170785802	0.75	endo_vert
dipodomys	10.0766299109674	0.75	endo_vert
dobsonia	9.89594232197474	0.75	endo_vert
dolichonyx	9.65299163473857	0.75	endo_vert
dolichotis	10.2763814942561	0.75	endo_vert
dorcopsis	10.0587445834002	0.75	endo_vert
dromaius	9.57347691193929	0.75	endo_vert
dromiciops	9.99680908869783	0.75	endo_vert
dryocopus	9.53533708115456	0.75	endo_vert
dugong	9.86852466666994	0.75	endo_vert
dumetella	9.68708677224063	0.75	endo_vert
echinops	10.1796776802742	0.75	endo_vert
eidolon	9.89526064523208	0.75	endo_vert
eira	10.1128458238083	0.75	endo_vert
elaenia	9.56966530654429	0.75	endo_vert
elanoides	9.24754329888825	0.75	endo_vert
elanus	9.40998016184077	0.75	endo_vert
elaphurus	10.1870591136989	0.75	endo_vert
electron	9.48754749699413	0.75	endo_vert
elephantulus	10.1456103432165	0.75	endo_vert
elephas	9.87259454318692	0.75	endo_vert
eliomys	9.97808212386096	0.75	endo_vert
enhydra	10.0885441340847	0.75	endo_vert
eonycteris	9.88560883643401	0.75	endo_vert
ephippiorhynchus	9.25357386701753	0.75	endo_vert
equus	10.0420769274014	0.75	endo_vert
eremophila	9.70981563736787	0.75	endo_vert
erethizon	10.1824230123854	0.75	endo_vert
erignathus	10.138928227206	0.75	endo_vert
erinaceus	10.2535249508032	0.75	endo_vert
erithacus	9.71788604025162	0.75	endo_vert
erythrocebus	9.68847769651012	0.75	endo_vert
eschrichtius	10.1243698158633	0.75	endo_vert
estrilda	9.64349592391776	0.75	endo_vert
eubalaena	10.1159084580706	0.75	endo_vert
eucometis	9.53040263384561	0.75	endo_vert
eudocimus	9.5216829882819	0.75	endo_vert
eudorcas	10.1809298524582	0.75	endo_vert
eudyptes	9.09517720190402	0.75	endo_vert
eudyptula	9.10667323311322	0.75	endo_vert
eulemur	9.78705782660239	0.75	endo_vert
eumetopias	10.0732441113002	0.75	endo_vert
eumomota	9.49221087075938	0.75	endo_vert
euphagus	9.64848958503668	0.75	endo_vert
euphractus	9.94646373103913	0.75	endo_vert
felis	10.1525551921909	0.75	endo_vert
fossa	9.99238949199771	0.75	endo_vert
fratercula	9.39451797076405	0.75	endo_vert
fregata	9.17127323967544	0.75	endo_vert
fregetta	9.24898321584685	0.75	endo_vert
fringilla	9.54790697986367	0.75	endo_vert
fulmarus	9.24777970758059	0.75	endo_vert
galea	10.274171626493	0.75	endo_vert
galerida	9.69564171572259	0.75	endo_vert
galictis	10.0723814672399	0.75	endo_vert
galidia	9.99082539311856	0.75	endo_vert
gallicrex	9.67954733324719	0.75	endo_vert
garrodia	9.24733015291239	0.75	endo_vert
garrulus	9.53359136996096	0.75	endo_vert
gavia	9.4407269186662	0.75	endo_vert
gazella	10.1813531189327	0.75	endo_vert
gelochelidon	9.49928438788755	0.75	endo_vert
geocapromys	10.1957402137333	0.75	endo_vert
geococcyx	9.79964421033614	0.75	endo_vert
geomys	10.0583560188263	0.75	endo_vert
georychus	10.2310814141909	0.75	endo_vert
geothlypis	9.57656984635553	0.75	endo_vert
geronticus	9.51585162156512	0.75	endo_vert
giraffa	10.1598459655297	0.75	endo_vert
glaucis	9.39023879573964	0.75	endo_vert
glaucomys	10.1074156309363	0.75	endo_vert
glis	9.98156975336505	0.75	endo_vert
globicephala	9.90015492562554	0.75	endo_vert
glossophaga	9.83559698085119	0.75	endo_vert
gorilla	9.57596283366871	0.75	endo_vert
grallina	9.52934919010387	0.75	endo_vert
gulo	10.113178744257	0.75	endo_vert
gymnobelideus	9.96345888547957	0.75	endo_vert
gymnogyps	9.23637629643837	0.75	endo_vert
gymnorhina	9.51027617448097	0.75	endo_vert
gymnorhinus	9.58839739358968	0.75	endo_vert
gypaetus	9.23661429914467	0.75	endo_vert
gypohierax	9.23591955616343	0.75	endo_vert
gyps	9.12639374314888	0.75	endo_vert
haematopus	9.59156252562149	0.75	endo_vert
haemorhous	9.58715102918953	0.75	endo_vert
haliaeetus	9.3434329671929	0.75	endo_vert
haliastur	9.34527042801439	0.75	endo_vert
halichoerus	10.1322482066185	0.75	endo_vert
halobaena	9.24577217841971	0.75	endo_vert
hapalemur	9.78224040744743	0.75	endo_vert
haplonycteris	9.8705708459751	0.75	endo_vert
harpia	9.17466205402159	0.75	endo_vert
helmitheros	9.57348627608242	0.75	endo_vert
helogale	10.0663971958062	0.75	endo_vert
hemicentetes	10.2064881673829	0.75	endo_vert
hemiechinus	10.2461911239866	0.75	endo_vert
hemitragus	10.1539533723847	0.75	endo_vert
herpailurus	10.1266474436338	0.75	endo_vert
heterocephalus	10.2459798211833	0.75	endo_vert
heteromys	10.079866584881	0.75	endo_vert
hexaprotodon	10.0721485901074	0.75	endo_vert
hippolais	9.66361588793945	0.75	endo_vert
hippopotamus	10.0765914905069	0.75	endo_vert
hippotragus	10.1397334381481	0.75	endo_vert
hirundo	9.76082121937707	0.75	endo_vert
histrionicus	9.94554890010729	0.75	endo_vert
homo	9.57828578900836	0.75	endo_vert
hoolock	9.53250688553879	0.75	endo_vert
hoplomys	10.2117753004539	0.75	endo_vert
hyaena	10.1116695505476	0.75	endo_vert
hydrobates	9.24414072221772	0.75	endo_vert
hydrochaeris	10.2586919306811	0.75	endo_vert
hydromys	10.383671587012	0.75	endo_vert
hydrophasianus	9.74077622493973	0.75	endo_vert
hydroprogne	9.50132713614471	0.75	endo_vert
hydrurga	10.1528665464304	0.75	endo_vert
hylobates	9.53254383768288	0.75	endo_vert
hylocichla	9.71593056976705	0.75	endo_vert
hyperoodon	10.0269143712454	0.75	endo_vert
hypsipetes	9.66984570975377	0.75	endo_vert
hypsiprymnodon	10.0413383139589	0.75	endo_vert
ichthyomys	10.1477398467845	0.75	endo_vert
icteria	9.64209389229591	0.75	endo_vert
icterus	9.64643315618585	0.75	endo_vert
ictidomys	10.0585828061939	0.75	endo_vert
ictinia	9.40725642177392	0.75	endo_vert
isoodon	10.562212612806	0.75	endo_vert
isthmomys	10.2230445839585	0.75	endo_vert
ixoreus	9.71930135898418	0.75	endo_vert
jaculus	10.118852680049	0.75	endo_vert
junco	9.62444581634673	0.75	endo_vert
jynx	9.52370959845869	0.75	endo_vert
kerodon	10.27290017804	0.75	endo_vert
kobus	10.1518426162425	0.75	endo_vert
lagidium	10.1869903856584	0.75	endo_vert
lagopus	9.87440256942499	0.75	endo_vert
lagorchestes	10.0788974760313	0.75	endo_vert
lagostomus	10.1937798057589	0.75	endo_vert
lagostrophus	10.0231781431214	0.75	endo_vert
lagothrix	9.58643252812137	0.75	endo_vert
lagurus	10.4071061932019	0.75	endo_vert
lama	10.0688933170567	0.75	endo_vert
lampornis	9.38560079026379	0.75	endo_vert
lasionycteris	9.77279092482889	0.75	endo_vert
lasiorhinus	9.97157522720834	0.75	endo_vert
lasiurus	9.80894140969938	0.75	endo_vert
lavia	9.76068684133822	0.75	endo_vert
lemmus	10.4219510471356	0.75	endo_vert
lemniscomys	10.3690576843685	0.75	endo_vert
lemur	9.78431931832808	0.75	endo_vert
leontopithecus	9.69394372083731	0.75	endo_vert
leopardus	10.1184805969312	0.75	endo_vert
leptailurus	10.1439113072124	0.75	endo_vert
leptonychotes	10.1537013993335	0.75	endo_vert
leptoptilos	9.24103560518206	0.75	endo_vert
leptotila	9.48977988200089	0.75	endo_vert
lepus	10.5423143013743	0.75	endo_vert
leucosticte	9.58442347199964	0.75	endo_vert
limicola	9.74053481437767	0.75	endo_vert
limnodromus	9.77311301414951	0.75	endo_vert
limnothlypis	9.57531364461352	0.75	endo_vert
limosa	9.73851700714358	0.75	endo_vert
lipotes	9.89716293396911	0.75	endo_vert
litocranius	10.1844389220605	0.75	endo_vert
lobodon	10.1583287813693	0.75	endo_vert
lontra	10.0922115365736	0.75	endo_vert
lophocebus	9.68093870500698	0.75	endo_vert
lophodytes	9.96066042621022	0.75	endo_vert
loris	9.75953533419499	0.75	endo_vert
loxia	9.58557815970673	0.75	endo_vert
loxioides	9.524051823035	0.75	endo_vert
loxodonta	9.8714074125961	0.75	endo_vert
loxops	9.51782483289227	0.75	endo_vert
lullula	9.69842592145426	0.75	endo_vert
lutra	10.0875052710163	0.75	endo_vert
lycalopex	10.3200668917389	0.75	endo_vert
lycaon	10.3245545862121	0.75	endo_vert
lymnocryptes	9.77939210184428	0.75	endo_vert
lynx	10.1267139282301	0.75	endo_vert
macaca	9.68977300748171	0.75	endo_vert
macroderma	9.75207734366751	0.75	endo_vert
macronectes	9.24482092627598	0.75	endo_vert
macrotis	10.5527713334461	0.75	endo_vert
madoqua	10.1611994205411	0.75	endo_vert
malurus	10.206790513942	0.75	endo_vert
manacus	9.66991201607811	0.75	endo_vert
mandrillus	9.69780098433797	0.75	endo_vert
manis	9.72742450664	0.75	endo_vert
marmaronetta	9.95846716410136	0.75	endo_vert
marmosa	10.469220776204	0.75	endo_vert
marmosops	10.4611863093283	0.75	endo_vert
marmota	10.0589731504996	0.75	endo_vert
megadyptes	9.09467665162087	0.75	endo_vert
megaptera	10.1262106314431	0.75	endo_vert
melanitta	9.95724897088532	0.75	endo_vert
melanomys	10.2481141901526	0.75	endo_vert
meleagris	9.9036751026064	0.75	endo_vert
meles	10.1156831940062	0.75	endo_vert
melierax	9.34454744412442	0.75	endo_vert
melospiza	9.63583890136196	0.75	endo_vert
melursus	10.0421739728081	0.75	endo_vert
menura	9.20219215020109	0.75	endo_vert
mephitis	10.2227711851188	0.75	endo_vert
mergus	9.96069296759589	0.75	endo_vert
merops	9.51793106455699	0.75	endo_vert
mesembriomys	10.3893895229384	0.75	endo_vert
mesocricetus	10.4600142398	0.75	endo_vert
metachirus	10.4487837808682	0.75	endo_vert
micoureus	10.4699714998276	0.75	endo_vert
micrathene	9.70800089193844	0.75	endo_vert
microcebus	9.79472206901201	0.75	endo_vert
micromys	10.3727873207935	0.75	endo_vert
micropalama	9.73991722363283	0.75	endo_vert
microparra	9.73514377382563	0.75	endo_vert
milvus	9.34527361876315	0.75	endo_vert
miniopterus	9.75945855914826	0.75	endo_vert
miopithecus	9.68182962537602	0.75	endo_vert
mirounga	10.1523772999046	0.75	endo_vert
mirza	9.79445707565639	0.75	endo_vert
mniotilta	9.57413740780182	0.75	endo_vert
monasa	9.48360322331437	0.75	endo_vert
monodelphis	10.4630567414525	0.75	endo_vert
monodon	9.93155634865243	0.75	endo_vert
moschiola	10.1176876205894	0.75	endo_vert
motacilla	9.65893829266657	0.75	endo_vert
mungos	10.0690083506958	0.75	endo_vert
muntiacus	10.1885596460023	0.75	endo_vert
muscardinus	9.97657219716823	0.75	endo_vert
mycteria	9.2594829573671	0.75	endo_vert
myiarchus	9.59882331964918	0.75	endo_vert
myioborus	9.56598681893558	0.75	endo_vert
myiopsitta	9.65653761860559	0.75	endo_vert
myiozetetes	9.60475093385634	0.75	endo_vert
myocastor	10.2306956692599	0.75	endo_vert
myoprocta	10.230297823898	0.75	endo_vert
myopus	10.4262283018814	0.75	endo_vert
myrmecophaga	9.87241928798779	0.75	endo_vert
mystromys	10.3491877334136	0.75	endo_vert
naemorhedus	10.1175209558974	0.75	endo_vert
nandinia	10.0592526924604	0.75	endo_vert
napaeozapus	10.1140430481691	0.75	endo_vert
nasalis	9.69421552255554	0.75	endo_vert
nasua	10.0357893617936	0.75	endo_vert
neacomys	10.2495752625974	0.75	endo_vert
necrosyrtes	9.12711825587556	0.75	endo_vert
neophema	9.65473598052138	0.75	endo_vert
neophoca	10.0766058480119	0.75	endo_vert
neophocaena	9.93367274866884	0.75	endo_vert
neophron	9.23818722119527	0.75	endo_vert
neotoma	10.2318119735155	0.75	endo_vert
neovison	10.0894131220397	0.75	endo_vert
nesofregetta	9.2737217022451	0.75	endo_vert
ningaui	10.0837060380922	0.75	endo_vert
nomascus	9.53150759455695	0.75	endo_vert
notomys	10.3847171770218	0.75	endo_vert
nucifraga	9.54012746238091	0.75	endo_vert
numenius	9.73643781746286	0.75	endo_vert
numida	9.82353638551434	0.75	endo_vert
nyctalus	9.76668153055461	0.75	endo_vert
nyctereutes	10.3230149011624	0.75	endo_vert
nycteris	9.79600988636955	0.75	endo_vert
nyctibius	9.18734929182046	0.75	endo_vert
nycticebus	9.75814843802079	0.75	endo_vert
nycticorax	9.54884682598523	0.75	endo_vert
nyctidromus	9.1944156505533	0.75	endo_vert
nyctimene	9.89330959364825	0.75	endo_vert
nyctomys	10.2055327264065	0.75	endo_vert
oceanites	9.25237714754518	0.75	endo_vert
oceanodroma	9.23797343205122	0.75	endo_vert
ochotona	10.5427899382224	0.75	endo_vert
octodon	10.2245748457857	0.75	endo_vert
odobenus	10.0703824228189	0.75	endo_vert
odocoileus	10.2267393997458	0.75	endo_vert
oecomys	10.2431308651022	0.75	endo_vert
oena	9.45451623822691	0.75	endo_vert
okapia	10.1604586115256	0.75	endo_vert
oligoryzomys	10.2509260770188	0.75	endo_vert
ondatra	10.4129132469125	0.75	endo_vert
onychogalea	10.0887147567754	0.75	endo_vert
onychomys	10.2311897571993	0.75	endo_vert
onychoprion	9.48073725847509	0.75	endo_vert
orcinus	9.91664443831226	0.75	endo_vert
oreamnos	10.1518783761519	0.75	endo_vert
oreoscoptes	9.6890126057562	0.75	endo_vert
oreotragus	10.0894373104277	0.75	endo_vert
oriolus	9.46836985566638	0.75	endo_vert
ornithorhynchus	9.90565988010625	0.75	endo_vert
ortalis	9.8949335776237	0.75	endo_vert
orthogeomys	10.0612983697247	0.75	endo_vert
orthotomus	9.64932328350517	0.75	endo_vert
orycteropus	9.98260829944611	0.75	endo_vert
oryctolagus	10.5400651380121	0.75	endo_vert
oryx	10.1387028223585	0.75	endo_vert
otaria	10.0731099616967	0.75	endo_vert
otis	9.34690457361961	0.75	endo_vert
otocyon	10.316571427508	0.75	endo_vert
otolemur	9.76649592770607	0.75	endo_vert
otonyctomys	10.2170367525556	0.75	endo_vert
ototylomys	10.2203444053969	0.75	endo_vert
ourebia	10.170965983049	0.75	endo_vert
ovibos	10.1221986397547	0.75	endo_vert
ovis	10.1393151407189	0.75	endo_vert
oxyura	10.031523345612	0.75	endo_vert
ozotoceros	10.2223678416239	0.75	endo_vert
pachyptila	9.24636115713088	0.75	endo_vert
pagodroma	9.24978861732895	0.75	endo_vert
pagophila	9.56184596339344	0.75	endo_vert
palmeria	9.52081554989116	0.75	endo_vert
pan	9.58454971558839	0.75	endo_vert
pandion	9.62224420067569	0.75	endo_vert
panthera	10.1178568008113	0.75	endo_vert
panurus	9.72117232429197	0.75	endo_vert
papio	9.68287870526883	0.75	endo_vert
parabuteo	9.41682299245565	0.75	endo_vert
paradoxurus	10.1640347437784	0.75	endo_vert
parantechinus	10.1045818529449	0.75	endo_vert
parkesia	9.61330701700803	0.75	endo_vert
parus	9.67383353066367	0.75	endo_vert
passer	9.96141159245709	0.75	endo_vert
passerculus	9.63492294138228	0.75	endo_vert
pecari	10.3549737728556	0.75	endo_vert
pedetes	10.128739586779	0.75	endo_vert
pelagodroma	9.2481212927637	0.75	endo_vert
pelecanoides	9.23580362927503	0.75	endo_vert
pelecanus	9.52066524055317	0.75	endo_vert
perameles	10.5635713428948	0.75	endo_vert
perdix	9.86322917760346	0.75	endo_vert
pericrocotus	9.51681907987186	0.75	endo_vert
perimyotis	9.74630473871381	0.75	endo_vert
perisoreus	9.54254585070709	0.75	endo_vert
pernis	9.2485613392698	0.75	endo_vert
perodicticus	9.75953996620628	0.75	endo_vert
perognathus	10.0696038503162	0.75	endo_vert
petauroides	9.96668910510563	0.75	endo_vert
petaurus	9.96115025132295	0.75	endo_vert
petrochelidon	9.75511955826046	0.75	endo_vert
petrogale	10.0651965560776	0.75	endo_vert
petronia	9.95076169855101	0.75	endo_vert
peucaea	9.59622373402962	0.75	endo_vert
phacochoerus	10.3649341510601	0.75	endo_vert
phaethon	9.3288718061816	0.75	endo_vert
phaethornis	9.39042762984825	0.75	endo_vert
phainopepla	9.65363549921742	0.75	endo_vert
phalaenoptilus	9.19474051024642	0.75	endo_vert
phalaropus	9.75457430276021	0.75	endo_vert
pharomachrus	9.41983900072473	0.75	endo_vert
phascogale	10.1250825744961	0.75	endo_vert
phascolarctos	9.96733578834143	0.75	endo_vert
phasianus	9.86703148565317	0.75	endo_vert
phenacomys	10.4263873467913	0.75	endo_vert
pheucticus	9.58852158763842	0.75	endo_vert
philander	10.4631657042545	0.75	endo_vert
philantomba	10.0880567257337	0.75	endo_vert
phocoenoides	9.92985239099105	0.75	endo_vert
phodopus	10.4613276150854	0.75	endo_vert
phoebastria	9.29504182001537	0.75	endo_vert
phoebetria	9.27578129278514	0.75	endo_vert
phoenicopterus	9.32643112029002	0.75	endo_vert
physeter	10.0175779397183	0.75	endo_vert
pica	9.53953120843095	0.75	endo_vert
picus	9.52531969850382	0.75	endo_vert
pipilo	9.63839395857812	0.75	endo_vert
piranga	9.5946810267389	0.75	endo_vert
pitangus	9.60859446948705	0.75	endo_vert
pithecia	9.61339924783739	0.75	endo_vert
planigale	10.0894646430069	0.75	endo_vert
platalea	9.50077385214365	0.75	endo_vert
plecotus	9.7489668638283	0.75	endo_vert
plectrophenax	9.57398137067705	0.75	endo_vert
plectropterus	9.9476501283429	0.75	endo_vert
plecturocebus	9.61323309134053	0.75	endo_vert
plegadis	9.5082534510555	0.75	endo_vert
pluvialis	9.59811332075439	0.75	endo_vert
pluvianus	9.57580306712824	0.75	endo_vert
podilymbus	9.63524051706928	0.75	endo_vert
podoces	9.53092053741277	0.75	endo_vert
poecile	9.6604307315604	0.75	endo_vert
poecilogale	10.070627395539	0.75	endo_vert
polemaetus	9.17453201048612	0.75	endo_vert
polihierax	9.64341825046866	0.75	endo_vert
poliocitellus	10.0599203807992	0.75	endo_vert
polioptila	9.73012004246437	0.75	endo_vert
polyboroides	9.25150979153926	0.75	endo_vert
pongo	9.56617156239324	0.75	endo_vert
pontoporia	9.89798787442817	0.75	endo_vert
pooecetes	9.63900848260119	0.75	endo_vert
porphyrio	9.67422403727097	0.75	endo_vert
potamochoerus	10.3629722701119	0.75	endo_vert
potorous	10.0965565410347	0.75	endo_vert
potos	10.0240633609883	0.75	endo_vert
prinia	9.65550865262892	0.75	endo_vert
priodontes	10.2227542541056	0.75	endo_vert
prionailurus	10.1502808932333	0.75	endo_vert
procapra	10.1582439448983	0.75	endo_vert
procavia	10.0016010084003	0.75	endo_vert
procellaria	9.24363584860088	0.75	endo_vert
procelsterna	9.42161005469939	0.75	endo_vert
procolobus	9.68260199146066	0.75	endo_vert
procyon	10.0501651007992	0.75	endo_vert
proechimys	10.2172495829354	0.75	endo_vert
progne	9.68712576970562	0.75	endo_vert
promerops	9.60059069953851	0.75	endo_vert
propithecus	9.7886083210419	0.75	endo_vert
proteles	10.1096024373364	0.75	endo_vert
protonotaria	9.57875112117512	0.75	endo_vert
prunella	9.67942231786154	0.75	endo_vert
przewalskium	10.1866249985473	0.75	endo_vert
psaltriparus	9.67891020740681	0.75	endo_vert
psammomys	10.3771424254514	0.75	endo_vert
pseudocheirus	9.97145378833696	0.75	endo_vert
pseudorca	9.89451506070735	0.75	endo_vert
pterodroma	9.25525539499312	0.75	endo_vert
pteronetta	9.95855231051943	0.75	endo_vert
pteronura	10.0872570268388	0.75	endo_vert
ptychoramphus	9.39628972643043	0.75	endo_vert
pusa	10.1288899553593	0.75	endo_vert
pygathrix	9.69410227105509	0.75	endo_vert
pygoscelis	9.06499010291834	0.75	endo_vert
pyrocephalus	9.59187158519952	0.75	endo_vert
pyrrhocorax	9.51876937376982	0.75	endo_vert
pyrrhula	9.58152376109765	0.75	endo_vert
quiscalus	9.64643756142961	0.75	endo_vert
rallus	9.69324812083491	0.75	endo_vert
ramphastos	9.48097415590915	0.75	endo_vert
ramphocelus	9.5294874706537	0.75	endo_vert
rangifer	10.2252604331178	0.75	endo_vert
raphicerus	10.1588199819669	0.75	endo_vert
ratufa	10.0417455320989	0.75	endo_vert
recurvirostra	9.59340891658464	0.75	endo_vert
redunca	10.1505090187861	0.75	endo_vert
regulus	9.72426632455939	0.75	endo_vert
reithrodontomys	10.2269301507184	0.75	endo_vert
remiz	9.62410701000169	0.75	endo_vert
rhabdomys	10.3719086012197	0.75	endo_vert
rheomys	10.1326719632609	0.75	endo_vert
rhinoceros	10.0380922486153	0.75	endo_vert
rhinolophus	9.77081916072511	0.75	endo_vert
rhinonicteris	9.77115302912431	0.75	endo_vert
rhinopoma	9.7676675063952	0.75	endo_vert
rhipidura	9.52180478899107	0.75	endo_vert
rhodopechys	9.58445310762147	0.75	endo_vert
rhodostethia	9.54772859201025	0.75	endo_vert
rhombomys	10.3747416547154	0.75	endo_vert
rhynchocyon	10.14550991635	0.75	endo_vert
rhynchopsitta	9.65844227261552	0.75	endo_vert
rissa	9.56599926907807	0.75	endo_vert
rostratula	9.74405544218894	0.75	endo_vert
rostrhamus	9.41508298727632	0.75	endo_vert
rupicapra	10.1368343001028	0.75	endo_vert
rupicola	9.55113123107444	0.75	endo_vert
rynchops	9.54809427427436	0.75	endo_vert
saccopteryx	9.7855602017226	0.75	endo_vert
saccostomus	10.3514587109183	0.75	endo_vert
saguinus	9.6870481954759	0.75	endo_vert
saiga	10.2045007427069	0.75	endo_vert
saimiri	9.62926409635863	0.75	endo_vert
sakesphorus	9.59996059987029	0.75	endo_vert
salpinctes	9.75346952457653	0.75	endo_vert
sapajus	9.62780033388937	0.75	endo_vert
sarcophilus	10.1348652726776	0.75	endo_vert
sarcoramphus	9.21356712945742	0.75	endo_vert
saxicola	9.71632777062689	0.75	endo_vert
sayornis	9.59451994537546	0.75	endo_vert
scapanus	10.2551007210436	0.75	endo_vert
scolopax	9.76749215612323	0.75	endo_vert
scotinomys	10.2411608915424	0.75	endo_vert
scotocerca	9.67522333444131	0.75	endo_vert
scotophilus	9.81792050279404	0.75	endo_vert
seiurus	9.57765359927761	0.75	endo_vert
semnopithecus	9.69092529513099	0.75	endo_vert
setifer	10.1772071872925	0.75	endo_vert
setonix	10.0801928317763	0.75	endo_vert
sialia	9.72094198361867	0.75	endo_vert
sigmodon	10.1650818752371	0.75	endo_vert
sitta	9.69111944368971	0.75	endo_vert
sminthopsis	10.0879359123258	0.75	endo_vert
somateria	9.94335968052569	0.75	endo_vert
sorex	10.3351451631452	0.75	endo_vert
speothos	10.3261016789928	0.75	endo_vert
spheniscus	9.10449550321809	0.75	endo_vert
sphyrapicus	9.53128581819772	0.75	endo_vert
spilogale	10.223537299736	0.75	endo_vert
spiza	9.59090187093712	0.75	endo_vert
spizella	9.6316733730349	0.75	endo_vert
spizelloides	9.62232935969537	0.75	endo_vert
steatornis	9.19023815603375	0.75	endo_vert
stelgidopteryx	9.68497258543821	0.75	endo_vert
stephanoaetus	9.17146311270616	0.75	endo_vert
stercorarius	9.41947781618624	0.75	endo_vert
sterna	9.48326226973697	0.75	endo_vert
struthidea	9.49342617078274	0.75	endo_vert
struthio	9.66149131666726	0.75	endo_vert
sturnella	9.65454825744078	0.75	endo_vert
sula	9.17282924054539	0.75	endo_vert
suncus	10.3365913590121	0.75	endo_vert
suricata	10.065468742595	0.75	endo_vert
surnia	9.72337623307392	0.75	endo_vert
sus	10.3752997010641	0.75	endo_vert
sylvicapra	10.0915997201902	0.75	endo_vert
sylvilagus	10.5386731719439	0.75	endo_vert
symphalangus	9.53325590188492	0.75	endo_vert
synaptomys	10.4269496400551	0.75	endo_vert
syncerus	10.2373050720627	0.75	endo_vert
syntheosciurus	10.113480406347	0.75	endo_vert
synthliboramphus	9.40820581167067	0.75	endo_vert
syrrhaptes	9.62573224917195	0.75	endo_vert
tachybaptus	9.63130115746327	0.75	endo_vert
tachycineta	9.68974915711823	0.75	endo_vert
tachyglossus	9.90357658890627	0.75	endo_vert
talpa	10.2608420726492	0.75	endo_vert
tamandua	9.87131883812714	0.75	endo_vert
tamias	10.0738889808506	0.75	endo_vert
tamiasciurus	10.1150902082027	0.75	endo_vert
tapirus	10.0276302205944	0.75	endo_vert
tarsipes	9.98961242259098	0.75	endo_vert
tarsius	9.66697326056599	0.75	endo_vert
tatera	10.380878443129	0.75	endo_vert
taurotragus	10.235355590747	0.75	endo_vert
taxidea	10.1236960493127	0.75	endo_vert
tenrec	10.2142661319768	0.75	endo_vert
tephrodornis	9.51392129789437	0.75	endo_vert
terathopius	9.14927457372147	0.75	endo_vert
terpsiphone	9.52554499556964	0.75	endo_vert
tersina	9.51177448708205	0.75	endo_vert
tetracerus	10.2272568509141	0.75	endo_vert
tetrao	9.8568106100615	0.75	endo_vert
tetraogallus	9.82619007333782	0.75	endo_vert
tetrax	9.35550082307835	0.75	endo_vert
thalasseus	9.48662359215299	0.75	endo_vert
thalassoica	9.24836216442742	0.75	endo_vert
theropithecus	9.6838753755882	0.75	endo_vert
thomomys	10.0586670411511	0.75	endo_vert
threskiornis	9.49713376401067	0.75	endo_vert
thrichomys	10.2081856367709	0.75	endo_vert
thryomanes	9.75235716502215	0.75	endo_vert
thryonomys	10.2410112617834	0.75	endo_vert
thylogale	10.0649291323016	0.75	endo_vert
tichodroma	9.69010784483341	0.75	endo_vert
tityra	9.65694755939004	0.75	endo_vert
todus	9.48518175134329	0.75	endo_vert
tolypeutes	9.91942766981006	0.75	endo_vert
torgos	9.12809733246001	0.75	endo_vert
toxostoma	9.6888952144995	0.75	endo_vert
tragulus	10.1137368187015	0.75	endo_vert
treron	9.45036343014822	0.75	endo_vert
trichechus	9.87380653695427	0.75	endo_vert
trichosurus	9.95841994384025	0.75	endo_vert
trigonoceps	9.12697614470614	0.75	endo_vert
tringa	9.75181358318788	0.75	endo_vert
trogon	9.42042334020677	0.75	endo_vert
tupaia	10.1941559619339	0.75	endo_vert
turdoides	9.66896108790117	0.75	endo_vert
turnix	9.53236952938762	0.75	endo_vert
tursiops	9.92405625552873	0.75	endo_vert
tylomys	10.220241724474	0.75	endo_vert
tylonycteris	9.76538187534763	0.75	endo_vert
tympanuchus	9.88993949251319	0.75	endo_vert
tyto	9.7347120416791	0.75	endo_vert
upupa	9.53666728824018	0.75	endo_vert
uria	9.39061202779602	0.75	endo_vert
urocyon	10.3142782474055	0.75	endo_vert
uroderma	9.83853885247005	0.75	endo_vert
varecia	9.7964254097758	0.75	endo_vert
vermivora	9.57399559734297	0.75	endo_vert
vespertilio	9.75790038242012	0.75	endo_vert
vicugna	10.0670239159601	0.75	endo_vert
vombatus	9.96789466619322	0.75	endo_vert
vormela	10.0760007404176	0.75	endo_vert
vultur	9.2057531484941	0.75	endo_vert
wallabia	10.0848991533209	0.75	endo_vert
wyulda	9.95419016284472	0.75	endo_vert
xanthocephalus	9.65540333194395	0.75	endo_vert
xema	9.54781337697366	0.75	endo_vert
xerospermophilus	10.0530233883626	0.75	endo_vert
zalophus	10.0694905288444	0.75	endo_vert
zapus	10.117418292593	0.75	endo_vert
zenaida	9.49409587308031	0.75	endo_vert
zonotrichia	9.62359997115454	0.75	endo_vert
zygodontomys	10.2755621554729	0.75	endo_vert
aetobatus	10.2293058834991	0.9	ecto_vert
alestes	10.8458272713212	0.9	ecto_vert
amblyraja	10.8759610086376	0.9	ecto_vert
anaxyrus	11.1147399381321	0.9	ecto_vert
callorhinchus	10.9564205473448	0.9	ecto_vert
carcharias	10.3824534627416	0.9	ecto_vert
carpiodes	10.927262106213	0.9	ecto_vert
chimaera	10.9591164724503	0.9	ecto_vert
cyprinus	11.0780253254322	0.9	ecto_vert
dipturus	10.890579921963	0.9	ecto_vert
esox	11.2252929150366	0.9	ecto_vert
etheostoma	11.2593453336985	0.9	ecto_vert
furgaleus	10.6455511785097	0.9	ecto_vert
galeocerdo	10.6507585977696	0.9	ecto_vert
galeorhinus	10.6700705036267	0.9	ecto_vert
gasterosteus	11.264299279429	0.9	ecto_vert
hippoglossoides	11.0841973522926	0.9	ecto_vert
hydrocynus	10.8161078612176	0.9	ecto_vert
isurus	10.429150713124	0.9	ecto_vert
lamna	10.4425234686455	0.9	ecto_vert
lepomis	10.6184099767469	0.9	ecto_vert
leuciscus	11.1094080025199	0.9	ecto_vert
micropterus	10.6197192538645	0.9	ecto_vert
mormyrops	10.5381393216912	0.9	ecto_vert
mylocheilus	11.1432047180671	0.9	ecto_vert
nemacheilus	10.9010334931296	0.9	ecto_vert
notemigonus	11.1050202295181	0.9	ecto_vert
oncorhynchus	11.4288764632224	0.9	ecto_vert
perca	11.263714497269	0.9	ecto_vert
philypnodon	11.2267324587258	0.9	ecto_vert
pimephalus	11.1480126668503	0.9	ecto_vert
prionace	10.7014160130583	0.9	ecto_vert
proteus	10.4592871104663	0.9	ecto_vert
raja	10.8718876285822	0.9	ecto_vert
rhincodon	10.4541758786387	0.9	ecto_vert
rhizoprionodon	10.6572178642859	0.9	ecto_vert
rutilus	11.0918573968898	0.9	ecto_vert
salmo	11.4206215264281	0.9	ecto_vert
schilbe	10.5809531420453	0.9	ecto_vert
semotilus	11.1401738998143	0.9	ecto_vert
sphyrna	10.6492824300529	0.9	ecto_vert
squalus	10.4182195664385	0.9	ecto_vert
synodontis	10.5844963743056	0.9	ecto_vert
thunnus	11.3209881339502	0.9	ecto_vert
tinca	11.1057661453139	0.9	ecto_vert
torpedo	10.4369412199107	0.9	ecto_vert
ablabesmyia	11.1788259461544	0.87	ecto_invert
acanthamoeba	12.2820770794663	0.87	ecto_invert
acanthocyclops	11.4624304424612	0.87	ecto_invert
actinomonas	12.3064142648723	0.87	ecto_invert
amitus	11.6207838694233	0.87	ecto_invert
amnicola	11.6942697094937	0.87	ecto_invert
anagasta	11.5587678593585	0.87	ecto_invert
anisopteromalus	11.6113765099323	0.87	ecto_invert
aphelinus	11.617519497153	0.87	ecto_invert
arcella	12.0686035730247	0.87	ecto_invert
arctodiaptomus	11.1276621936577	0.87	ecto_invert
argyrodiaptomus	11.1684866877003	0.87	ecto_invert
asellus	11.2828494121584	0.87	ecto_invert
aspidisca	12.2777037429056	0.87	ecto_invert
asplanchna	11.4692700607302	0.87	ecto_invert
bactrocera	11.2733085188021	0.87	ecto_invert
balanion	12.3300694163266	0.87	ecto_invert
bemisia	11.588897526697	0.87	ecto_invert
bodo	12.1050973608059	0.87	ecto_invert
bosmina	11.8249593668925	0.87	ecto_invert
brevicoryne	11.5961272794376	0.87	ecto_invert
bursaridium	12.1412690331132	0.87	ecto_invert
caecitellus	12.1882921400773	0.87	ecto_invert
cafeteria	12.1866541107968	0.87	ecto_invert
callosobruchus	11.2639891702431	0.87	ecto_invert
ceratitis	11.2746354325805	0.87	ecto_invert
ceriodaphnia	11.8152686900692	0.87	ecto_invert
chaoborus	11.1867022976116	0.87	ecto_invert
chilo	11.5564730023425	0.87	ecto_invert
chilodonella	12.2646932903052	0.87	ecto_invert
chironomus	11.1866294613243	0.87	ecto_invert
chydorus	11.8149300975018	0.87	ecto_invert
clavigralla	11.5741576014044	0.87	ecto_invert
clydonella	12.2122551153055	0.87	ecto_invert
cochliopodium	12.105760718627	0.87	ecto_invert
condylostoma	11.9504415474417	0.87	ecto_invert
cotesia	11.6438828912283	0.87	ecto_invert
crangonyx	11.1050327472452	0.87	ecto_invert
cryptolestes	11.2620727813169	0.87	ecto_invert
cyclops	11.4579788313844	0.87	ecto_invert
dactylopius	11.5852126840028	0.87	ecto_invert
daphnia	11.8206017193759	0.87	ecto_invert
diacyclops	11.4535594346441	0.87	ecto_invert
diaphorina	11.5896141168999	0.87	ecto_invert
diaptomus	11.1651317978933	0.87	ecto_invert
diatraea	11.5554088924175	0.87	ecto_invert
diophrys	12.2712756599571	0.87	ecto_invert
drepanosiphum	11.5985023814857	0.87	ecto_invert
entosiphon	12.1421981043055	0.87	ecto_invert
epiphyas	11.5618514265065	0.87	ecto_invert
eubosmina	11.5339362562665	0.87	ecto_invert
eubranchipus	11.4429888205875	0.87	ecto_invert
eudiaptomus	11.1611136646294	0.87	ecto_invert
euplotes	12.274173107254	0.87	ecto_invert
eurycercus	11.5288592481379	0.87	ecto_invert
favella	12.25546378424	0.87	ecto_invert
filinia	11.3877885163847	0.87	ecto_invert
frankliniella	11.4664137822381	0.87	ecto_invert
glaeseria	12.2282777154205	0.87	ecto_invert
gyrodinium	12.1136114086998	0.87	ecto_invert
harnischia	11.189355736177	0.87	ecto_invert
hexagenia	11.5564280142284	0.87	ecto_invert
holopedium	11.8452888514821	0.87	ecto_invert
hyadaphis	11.6056266571609	0.87	ecto_invert
hyalella	11.1058705218695	0.87	ecto_invert
hyperaspis	11.2637560404369	0.87	ecto_invert
hyperomyzus	11.603945690535	0.87	ecto_invert
jakoba	11.867859408277	0.87	ecto_invert
katodinium	12.1102336701887	0.87	ecto_invert
keratella	11.2492759711774	0.87	ecto_invert
keronopsis	12.0809453402986	0.87	ecto_invert
lacrymaria	12.030073160937	0.87	ecto_invert
leptodiaptomus	11.1365248032459	0.87	ecto_invert
litonotus	12.1981059151378	0.87	ecto_invert
lohmanniella	12.3751467719184	0.87	ecto_invert
lovenula	11.157462667117	0.87	ecto_invert
loxocephalus	12.2317920535783	0.87	ecto_invert
macrolophus	11.5729790007707	0.87	ecto_invert
mesocyclops	11.4430654550881	0.87	ecto_invert
mixodiaptomus	11.1249556963281	0.87	ecto_invert
muscidifurax	11.6150846987233	0.87	ecto_invert
neomysis	11.2337566875872	0.87	ecto_invert
nephaspis	11.2601918261575	0.87	ecto_invert
olisthodiscus	12.0974055210605	0.87	ecto_invert
orconectes	11.1364478486593	0.87	ecto_invert
oryzaephilus	11.2627794392048	0.87	ecto_invert
oxyrrhis	12.0728715300449	0.87	ecto_invert
paraflabellula	12.162691991979	0.87	ecto_invert
paramecium	12.1984673489096	0.87	ecto_invert
paraphysomonas	12.2974692389443	0.87	ecto_invert
parartemia	11.4422718596583	0.87	ecto_invert
paratetrahymena	12.2215830438763	0.87	ecto_invert
parauronema	12.2341855430336	0.87	ecto_invert
paronychiurus	11.4229834572716	0.87	ecto_invert
pelagostrombidium	12.2453229276266	0.87	ecto_invert
pisidium	11.185251909203	0.87	ecto_invert
planococcus	11.5863311459601	0.87	ecto_invert
platyamoeba	12.2198502314173	0.87	ecto_invert
pleuroxus	11.5252584883101	0.87	ecto_invert
plutella	11.5645761652748	0.87	ecto_invert
potamothrix	11.0910153964925	0.87	ecto_invert
praon	11.6484438424186	0.87	ecto_invert
procladius	11.177124112145	0.87	ecto_invert
psectrocladius	11.1705972051276	0.87	ecto_invert
pseudobodo	12.1865952859052	0.87	ecto_invert
pteridomonas	12.3069912168916	0.87	ecto_invert
pterohelaeus	11.2602166074354	0.87	ecto_invert
ptinus	11.2553648034525	0.87	ecto_invert
rhizopertha	11.2551871600882	0.87	ecto_invert
rimostrombidium	12.3629982427396	0.87	ecto_invert
saccharicoccus	11.5859385297668	0.87	ecto_invert
scirtothrips	11.4672868257842	0.87	ecto_invert
sialis	11.131784985315	0.87	ecto_invert
sitobion	11.6030573183026	0.87	ecto_invert
sitophilus	11.2641618833436	0.87	ecto_invert
skeletonema	12.2117230291695	0.87	ecto_invert
spirostomum	11.9517086783701	0.87	ecto_invert
stentor	11.9548722625678	0.87	ecto_invert
stereomyxa	12.0597017100347	0.87	ecto_invert
stethorus	11.2638792381422	0.87	ecto_invert
stictochironomus	11.1857446142178	0.87	ecto_invert
stomoxys	11.2757361489213	0.87	ecto_invert
strobilidium	12.3672976959341	0.87	ecto_invert
strombidinopsis	12.3685383360909	0.87	ecto_invert
strombidium	12.2460223589597	0.87	ecto_invert
tanytarsus	11.1935552140567	0.87	ecto_invert
tetrahymena	12.2843610555544	0.87	ecto_invert
thermocyclops	11.4410101225791	0.87	ecto_invert
thrips	11.4728588185161	0.87	ecto_invert
tinodes	11.6707368506614	0.87	ecto_invert
toxoptera	11.595862035053	0.87	ecto_invert
trichogramma	11.6133252539754	0.87	ecto_invert
trichomalopsis	11.6198227227702	0.87	ecto_invert
trioxys	11.6496231418016	0.87	ecto_invert
tropocyclops	11.4308058561382	0.87	ecto_invert
uronema	12.2388172278215	0.87	ecto_invert
urotricha	12.329309281635	0.87	ecto_invert
uscana	11.614251141749	0.87	ecto_invert
vahlkampfia	12.079563290713	0.87	ecto_invert
vannella	12.2158461587362	0.87	ecto_invert
vorticella	12.2936567463215	0.87	ecto_invert
zavrelimyia	11.1738143150594	0.87	ecto_invert
abies	9.66267216732352	0.79	plant
aesculus	9.53323277170816	0.79	plant
anogeissus	9.7825975575965	0.79	plant
betula	10.1124723127477	0.79	plant
camellia	10.0489006193623	0.79	plant
chamaecyparis	9.75201516669568	0.79	plant
cryptomeria	9.78938815054289	0.79	plant
cupressus	9.63356160301828	0.79	plant
eucalyptus	9.90113989116699	0.79	plant
fagus	9.99130844131358	0.79	plant
larix	10.1536315614887	0.79	plant
micrandra	8.71350828023648	0.79	plant
picea	9.97879548872299	0.79	plant
pinus	10.0675284481817	0.79	plant
pseudotsuga	10.1111371306545	0.79	plant
quercus	10.0078141781683	0.79	plant
sasa	10.4285826523424	0.79	plant
tectona	9.84722123968372	0.79	plant
tsuga	9.48082317862397	0.79	plant
