# Supplementary material for: The Critical Role of Coefficients: Updating Allometric Normalisation Constants for Modern Ecology and Modelling
Source: Ecol Lett. 2026 Feb 6;29(2):e70330. doi: 10.1111/ele.70330 (PMC12881220; doi:10.1111/ele.70330)
Supplement: Supplementary file 2 — Appendix S2: ele70330‐sup‐0002‐AppendixS2.zip. [file ELE-29-0-s001.zip › genus_intercepts_metabolism.csv]

phylo	gen_est_intercept	slope	met_category
abrothrix	19.7377101043346	0.73	endo_vert
acanthis	20.1765868602656	0.73	endo_vert
acanthorhynchus	20.0945388173414	0.73	endo_vert
acinonyx	19.5538020666543	0.73	endo_vert
acomys	19.5250847641358	0.73	endo_vert
acrcocephalus	20.0999512240885	0.73	endo_vert
acrobates	19.4570759876673	0.73	endo_vert
aegithalos	20.0922324802799	0.73	endo_vert
aegolius	19.4790860694424	0.73	endo_vert
aeorestes	19.4680482185022	0.73	endo_vert
aepyprymnus	19.451864104865	0.73	endo_vert
aethomys	19.5086329165212	0.73	endo_vert
aethopyga	20.0340897240862	0.73	endo_vert
agapornis	19.7546144397461	0.73	endo_vert
ailurus	19.5778566170982	0.73	endo_vert
aix	19.7239976231665	0.73	endo_vert
alaemon	20.1083872217217	0.73	endo_vert
alauda	20.1280092257526	0.73	endo_vert
alces	19.9218965085004	0.73	endo_vert
alectoris	19.6223779203478	0.73	endo_vert
alophoixus	20.0863070222441	0.73	endo_vert
alouatta	19.6097802458854	0.73	endo_vert
amadina	19.9732384456616	0.73	endo_vert
amblysomus	19.3946606451634	0.73	endo_vert
ammospermophilus	19.5624941971364	0.73	endo_vert
amphispiza	19.977344217697	0.73	endo_vert
anhinga	19.7261605901006	0.73	endo_vert
anoura	19.7514092156403	0.73	endo_vert
anous	19.8713071908304	0.73	endo_vert
anser	19.7258422015489	0.73	endo_vert
antechinomys	19.4158163832826	0.73	endo_vert
antilocapra	19.8849150378704	0.73	endo_vert
antrozous	19.4718569751664	0.73	endo_vert
aotus	19.5975194229319	0.73	endo_vert
aplodontia	19.5304672562103	0.73	endo_vert
apodemus	19.5543542184937	0.73	endo_vert
aptenodytes	19.7261605433312	0.73	endo_vert
apteryx	19.2767123637709	0.73	endo_vert
apus	19.8178137520785	0.73	endo_vert
arborimus	19.9239371121147	0.73	endo_vert
archilochus	19.8295620276489	0.73	endo_vert
arctictis	19.4326464414847	0.73	endo_vert
arctocebus	19.4009143397509	0.73	endo_vert
arctogalidia	19.4356602253757	0.73	endo_vert
arenaria	19.8763018360825	0.73	endo_vert
arvicola	19.8776535102968	0.73	endo_vert
aselliscus	19.5579487756808	0.73	endo_vert
atelerix	19.5850813306338	0.73	endo_vert
baiomys	19.731126621807	0.73	endo_vert
barnardius	19.7469068531914	0.73	endo_vert
bassariscus	19.6048810812504	0.73	endo_vert
bathyergus	19.4892405688285	0.73	endo_vert
bettongia	19.4529452896855	0.73	endo_vert
blarina	19.89552558737	0.73	endo_vert
bombycilla	20.0206636420281	0.73	endo_vert
bonusa	19.6198434461107	0.73	endo_vert
botaurus	19.7476236183954	0.73	endo_vert
brachylagus	19.7923105223777	0.73	endo_vert
bradypus	19.2407017581639	0.73	endo_vert
bulweria	19.8756908479115	0.73	endo_vert
burramys	19.4247292280722	0.73	endo_vert
cabassous	19.1239933099087	0.73	endo_vert
cacactua	19.7524934419692	0.73	endo_vert
cacomantis	19.6733935298911	0.73	endo_vert
callimico	19.5987073443986	0.73	endo_vert
callospermophilus	19.5586111328404	0.73	endo_vert
calomys	19.7363587648772	0.73	endo_vert
caluromys	19.5604805794626	0.73	endo_vert
calypte	19.8298112558335	0.73	endo_vert
camelus	19.8312578852385	0.73	endo_vert
cannomys	19.5629796113497	0.73	endo_vert
capreolus	19.923856725085	0.73	endo_vert
capromys	19.521534805047	0.73	endo_vert
cardinalis	20.0032034976511	0.73	endo_vert
carduelis	20.1812928551088	0.73	endo_vert
carlito	19.5594809159547	0.73	endo_vert
carollia	19.7677038392161	0.73	endo_vert
castor	19.6908909623175	0.73	endo_vert
casurarius	19.4030382855431	0.73	endo_vert
catharactus	19.8901499022691	0.73	endo_vert
cavia	19.5612354466463	0.73	endo_vert
centropus	19.6861782967727	0.73	endo_vert
cercartetus	19.4262076418314	0.73	endo_vert
cerdocyon	19.7174051505774	0.73	endo_vert
certhilauda	20.1100076295622	0.73	endo_vert
chaetodipus	19.6848381146579	0.73	endo_vert
chalcophaps	19.6001747627825	0.73	endo_vert
chauna	19.718212674364	0.73	endo_vert
cheirogaleus	19.3968232198606	0.73	endo_vert
chinchilla	19.5111686578264	0.73	endo_vert
chionomys	19.8871775269397	0.73	endo_vert
chiroderma	19.7577066234729	0.73	endo_vert
chironectes	19.5549324248589	0.73	endo_vert
chloris	20.1703449830256	0.73	endo_vert
chloropsis	19.9614374437719	0.73	endo_vert
choeroniscus	19.7475679333718	0.73	endo_vert
choloepus	19.2395081194081	0.73	endo_vert
chrotopterus	19.757357315884	0.73	endo_vert
chrysochloris	19.3903942046357	0.73	endo_vert
cinclus	19.9966715023284	0.73	endo_vert
coccothraustes	20.1511009319377	0.73	endo_vert
coereba	20.004720006585	0.73	endo_vert
colinus	19.6137674233757	0.73	endo_vert
colobus	19.5960727960434	0.73	endo_vert
columba	19.6160944880376	0.73	endo_vert
condylura	19.8537322862254	0.73	endo_vert
conilurus	19.5721160768883	0.73	endo_vert
connochaetes	19.8746753499526	0.73	endo_vert
copsychus	19.9869056651991	0.73	endo_vert
corvus	20.0025567422586	0.73	endo_vert
crax	19.6123191830669	0.73	endo_vert
crex	19.7815884596024	0.73	endo_vert
cricetomys	19.5587284613609	0.73	endo_vert
cricetus	19.8165936851084	0.73	endo_vert
crocidura	19.8602423778526	0.73	endo_vert
cryptomys	19.4897294228613	0.73	endo_vert
cryptotis	19.8950389676173	0.73	endo_vert
ctenomys	19.5405230719618	0.73	endo_vert
cuniculus	19.5738748700462	0.73	endo_vert
cyanocitta	20.0022362612107	0.73	endo_vert
cyclopes	19.2515418806316	0.73	endo_vert
cygnus	19.7253871103807	0.73	endo_vert
cynomys	19.5636657392558	0.73	endo_vert
cynopterus	19.5660455378217	0.73	endo_vert
dasycercus	19.3970829645366	0.73	endo_vert
dasyprocta	19.5943014107426	0.73	endo_vert
dasypus	19.1354097062889	0.73	endo_vert
dasyuroides	19.4007474243875	0.73	endo_vert
dasyurus	19.4014896441961	0.73	endo_vert
dendragapus	19.6390690815364	0.73	endo_vert
dendrohyrax	19.3993672150029	0.73	endo_vert
dendroica	19.9556229876749	0.73	endo_vert
dendrolagus	19.4330455223855	0.73	endo_vert
desmodillus	19.530691289703	0.73	endo_vert
desmodus	19.6967256294139	0.73	endo_vert
diaemus	19.6986761451294	0.73	endo_vert
dicrostonyx	19.916592410117	0.73	endo_vert
didelphis	19.5530781230102	0.73	endo_vert
diomedea	19.8455434761711	0.73	endo_vert
diphylla	19.7021489140155	0.73	endo_vert
dipodillus	19.5035306263018	0.73	endo_vert
dipodomys	19.6920068896648	0.73	endo_vert
dipus	19.7106455534553	0.73	endo_vert
dobsonia	19.548960237128	0.73	endo_vert
dolichotis	19.5605330026991	0.73	endo_vert
dromiciops	19.3705000631276	0.73	endo_vert
echinops	19.3851920904092	0.73	endo_vert
echinosorex	19.6285756801885	0.73	endo_vert
echymipera	19.4485968551635	0.73	endo_vert
eira	19.6958824586865	0.73	endo_vert
elephantulus	19.5087849364765	0.73	endo_vert
elephas	19.7379645168768	0.73	endo_vert
eligmodontia	19.7370889956766	0.73	endo_vert
enhydra	19.7324159713187	0.73	endo_vert
eolophus	19.7491873777076	0.73	endo_vert
eonycteris	19.5663098634931	0.73	endo_vert
epixerus	19.5263372974241	0.73	endo_vert
equus	19.7882894549801	0.73	endo_vert
eremitalpa	19.3835234959663	0.73	endo_vert
eremophila	20.1161144933285	0.73	endo_vert
erethizon	19.5689902817195	0.73	endo_vert
erinaceus	19.5951486116861	0.73	endo_vert
erithacus	19.9977779637104	0.73	endo_vert
erophylla	19.7368010217379	0.73	endo_vert
erythrocebus	19.5923357638314	0.73	endo_vert
estrilda	19.9758389274578	0.73	endo_vert
eudocimus	19.7472197054074	0.73	endo_vert
eudynamys	19.6815897308082	0.73	endo_vert
eudyptes	19.7095558886155	0.73	endo_vert
eudyptula	19.7140043606313	0.73	endo_vert
eulampis	19.8135674981314	0.73	endo_vert
eulemur	19.3955484510791	0.73	endo_vert
eumops	19.4536021624618	0.73	endo_vert
euneomys	19.736760435231	0.73	endo_vert
euoticus	19.428236826749	0.73	endo_vert
euphractus	19.1259765877223	0.73	endo_vert
eurostopodus	19.34421325989	0.73	endo_vert
felis	19.551060138288	0.73	endo_vert
fossa	19.465339103022	0.73	endo_vert
fregata	19.7223661446528	0.73	endo_vert
fringilla	20.145816194823	0.73	endo_vert
funisciurus	19.5276288950448	0.73	endo_vert
galea	19.5664422184801	0.73	endo_vert
galerella	19.4664806235743	0.73	endo_vert
gallus	19.6158260182631	0.73	endo_vert
garrulus	20.00361727588	0.73	endo_vert
gavicalis	20.0834826702301	0.73	endo_vert
gazella	19.8658195199422	0.73	endo_vert
geocapromys	19.5226532476753	0.73	endo_vert
geococcyx	19.6788186863561	0.73	endo_vert
geogale	19.3919436374934	0.73	endo_vert
geomys	19.6824502877855	0.73	endo_vert
geopelia	19.5867327790805	0.73	endo_vert
geophaps	19.585368707719	0.73	endo_vert
georychus	19.4874658462932	0.73	endo_vert
geothlypis	19.9555191284149	0.73	endo_vert
geranoaetus	19.5469387852134	0.73	endo_vert
gerbillurus	19.5197345899262	0.73	endo_vert
glaucomys	19.5714763438789	0.73	endo_vert
glis	19.5951193496116	0.73	endo_vert
glossophaga	19.7440520159828	0.73	endo_vert
golunda	19.5288799620328	0.73	endo_vert
gracilinanus	19.5512456751973	0.73	endo_vert
graomys	19.7374859835192	0.73	endo_vert
graphiurus	19.595662660189	0.73	endo_vert
gulo	19.7006893631	0.73	endo_vert
gygis	19.8769601194178	0.73	endo_vert
gymnobelideus	19.461340504172	0.73	endo_vert
gypaetus	19.551885111605	0.73	endo_vert
haematopus	19.8846824126319	0.73	endo_vert
haemorhous	20.1555199370801	0.73	endo_vert
heliophobius	19.4922957147256	0.73	endo_vert
heliosciurus	19.5254903040876	0.73	endo_vert
hemicentetes	19.3666352000384	0.73	endo_vert
hemiechinus	19.5899814090686	0.73	endo_vert
hesperiphona	20.1509759360664	0.73	endo_vert
heterocephalus	19.4842800362854	0.73	endo_vert
heterohyrax	19.4004344234263	0.73	endo_vert
heteromys	19.6911367928075	0.73	endo_vert
himatione	20.1513929852436	0.73	endo_vert
hippolais	20.1008543502339	0.73	endo_vert
hirundo	20.0914574615387	0.73	endo_vert
histiotus	19.4830636691088	0.73	endo_vert
homo	19.6114493495888	0.73	endo_vert
hyaena	19.4653383546813	0.73	endo_vert
hydrochaeris	19.5759029455251	0.73	endo_vert
hydrochoeris	19.5627099497714	0.73	endo_vert
hydromys	19.5697492196027	0.73	endo_vert
hylomys	19.625997283429	0.73	endo_vert
icterus	19.9697352865933	0.73	endo_vert
ictidomys	19.5683169204177	0.73	endo_vert
isoodon	19.4455741624833	0.73	endo_vert
isthmomys	19.7175815311175	0.73	endo_vert
jabiru	19.6839019853903	0.73	endo_vert
jaculus	19.7119042385338	0.73	endo_vert
junco	19.9737719723181	0.73	endo_vert
kerodon	19.5596242375215	0.73	endo_vert
kobus	19.8753672979552	0.73	endo_vert
lagidium	19.5103343055148	0.73	endo_vert
lagopus	19.6393120444453	0.73	endo_vert
lagorchestes	19.4356335805693	0.73	endo_vert
lagostomus	19.5131571860012	0.73	endo_vert
lama	19.8345932657925	0.73	endo_vert
lasiorhinus	19.3539051002711	0.73	endo_vert
lasiurus	19.4702872805722	0.73	endo_vert
lemmiscus	19.8792328730423	0.73	endo_vert
lemmus	19.9277143842402	0.73	endo_vert
lemniscomys	19.5095948125349	0.73	endo_vert
leontopithecus	19.5986591173558	0.73	endo_vert
leopardus	19.5418267823447	0.73	endo_vert
leptailurus	19.5370266555749	0.73	endo_vert
leptonychotes	19.7947967395255	0.73	endo_vert
leptonycteris	19.7430199629833	0.73	endo_vert
leptoptilos	19.6845012547999	0.73	endo_vert
leptotila	19.6157246964616	0.73	endo_vert
lepus	19.7889172343933	0.73	endo_vert
leucosarcia	19.5947507938412	0.73	endo_vert
lichmera	20.0863374870269	0.73	endo_vert
limnogale	19.393514062967	0.73	endo_vert
linaria	20.1771710434277	0.73	endo_vert
lophortyx	19.6119530241165	0.73	endo_vert
loris	19.3926776765275	0.73	endo_vert
loxia	20.1768348049187	0.73	endo_vert
loxoides	20.1496875166012	0.73	endo_vert
lullula	20.1257909708327	0.73	endo_vert
lutra	19.7279194458732	0.73	endo_vert
lutreolina	19.5536662354403	0.73	endo_vert
lycalopex	19.7232354377475	0.73	endo_vert
lycaon	19.7341719358687	0.73	endo_vert
lynx	19.5606458643737	0.73	endo_vert
macaca	19.5970778073689	0.73	endo_vert
macroderma	19.5613990220142	0.73	endo_vert
macroglossus	19.5409703008679	0.73	endo_vert
macronectes	19.8782602959591	0.73	endo_vert
macroscelides	19.5117300682887	0.73	endo_vert
macrotis	19.4449447887781	0.73	endo_vert
macrotus	19.6462682110252	0.73	endo_vert
madoqua	19.8660759019107	0.73	endo_vert
malacothrix	19.5359840947993	0.73	endo_vert
manacus	19.9814852302844	0.73	endo_vert
manis	19.2694648208608	0.73	endo_vert
marmosa	19.5555780244884	0.73	endo_vert
marmota	19.5605803185517	0.73	endo_vert
megadontomys	19.721741772411	0.73	endo_vert
megadyptes	19.7107594276944	0.73	endo_vert
megaloglossus	19.5664261293393	0.73	endo_vert
meles	19.6931111358612	0.73	endo_vert
melithreptus	20.0833168859807	0.73	endo_vert
melonycteris	19.5506682926835	0.73	endo_vert
melopsittacus	19.7491352442459	0.73	endo_vert
melospiza	19.9645511810026	0.73	endo_vert
melursus	19.7641302261739	0.73	endo_vert
mephitis	19.6145843981329	0.73	endo_vert
merops	19.7240738542617	0.73	endo_vert
mesocricetus	19.8233496055019	0.73	endo_vert
metachirus	19.5549138309546	0.73	endo_vert
micaelamys	19.5047615250789	0.73	endo_vert
micrathene	19.4777385841838	0.73	endo_vert
microcavia	19.5618552144516	0.73	endo_vert
microdipodops	19.6944744933002	0.73	endo_vert
millardia	19.5581360430342	0.73	endo_vert
miniopterus	19.4871536911359	0.73	endo_vert
mniotilta	19.9565607877849	0.73	endo_vert
monodelphis	19.5538302366955	0.73	endo_vert
monophyllus	19.7325451431561	0.73	endo_vert
mormoops	19.6220050237023	0.73	endo_vert
motacilla	20.0507015666265	0.73	endo_vert
muscardinus	19.6068421652863	0.73	endo_vert
myiarchus	19.9809103675822	0.73	endo_vert
myiopsitta	19.742531987809	0.73	endo_vert
myocastor	19.56553533995	0.73	endo_vert
myoprocta	19.5937473479027	0.73	endo_vert
myopus	19.9290552008684	0.73	endo_vert
myosorex	19.8590981514633	0.73	endo_vert
myrmecobius	19.4017412840161	0.73	endo_vert
myrmecophaga	19.2472457708752	0.73	endo_vert
mystromys	19.5703128691278	0.73	endo_vert
nandinia	19.4553577925294	0.73	endo_vert
napaeozapus	19.7163767588245	0.73	endo_vert
nasua	19.602833521493	0.73	endo_vert
natalus	19.5010415464389	0.73	endo_vert
neofiber	19.8799697140838	0.73	endo_vert
neophema	19.7568886448289	0.73	endo_vert
neotoma	19.7095563438764	0.73	endo_vert
neovison	19.7172483540461	0.73	endo_vert
neurotrichus	19.8562765233498	0.73	endo_vert
ningaui	19.4199048851636	0.73	endo_vert
noctilio	19.6692838919389	0.73	endo_vert
notiosorex	19.8889360606439	0.73	endo_vert
notomys	19.5680124147457	0.73	endo_vert
notoryctes	19.3973522748736	0.73	endo_vert
nucifraga	20.0030478569297	0.73	endo_vert
nyctereutes	19.7250129961764	0.73	endo_vert
nycticebus	19.3912619618857	0.73	endo_vert
nycticeius	19.480548932025	0.73	endo_vert
nyctimene	19.5556463912809	0.73	endo_vert
nyctinomops	19.4492997835525	0.73	endo_vert
nymphicus	19.7516492490892	0.73	endo_vert
oceanodroma	19.8738686940227	0.73	endo_vert
ochotona	19.8000865855243	0.73	endo_vert
ochrotomys	19.7107099181794	0.73	endo_vert
octodon	19.5513767423096	0.73	endo_vert
octodontomys	19.5499202813594	0.73	endo_vert
octomys	19.5537636193998	0.73	endo_vert
ocyphaps	19.5924192037121	0.73	endo_vert
odocoileus	19.9285448310493	0.73	endo_vert
oligoryzomys	19.7408580507976	0.73	endo_vert
ondatra	19.8806602789145	0.73	endo_vert
onychomys	19.7195225605244	0.73	endo_vert
orcinus	20.0081195367358	0.73	endo_vert
oreamnos	19.8706761423982	0.73	endo_vert
oreotrochilus	19.8407020278153	0.73	endo_vert
oriolus	19.9971647385176	0.73	endo_vert
ornithorhynchus	19.2572499771833	0.73	endo_vert
orycteropus	19.3990642936295	0.73	endo_vert
oryctolagus	19.7892188388896	0.73	endo_vert
oryx	19.8727761342277	0.73	endo_vert
oryzorictes	19.3928500988586	0.73	endo_vert
otolemur	19.4272214285958	0.73	endo_vert
ovibos	19.864175747459	0.73	endo_vert
ovis	19.8736070527357	0.73	endo_vert
oxymycterus	19.7288151399657	0.73	endo_vert
padda	19.9805437498803	0.73	endo_vert
pan	19.6119514326275	0.73	endo_vert
pandion	19.5582746566665	0.73	endo_vert
panthera	19.5466928755616	0.73	endo_vert
papio	19.5971200311661	0.73	endo_vert
paradoxurus	19.435617803601	0.73	endo_vert
paraechinus	19.5804457871862	0.73	endo_vert
paranyctimene	19.5537347910266	0.73	endo_vert
paraxerus	19.5264055135726	0.73	endo_vert
parkesia	20.0010956008826	0.73	endo_vert
parus	20.1377653448428	0.73	endo_vert
passer	20.0465971702192	0.73	endo_vert
passerculus	19.9641051662772	0.73	endo_vert
patagona	19.8323445933556	0.73	endo_vert
pecari	19.8221791487135	0.73	endo_vert
pedetes	19.5804577152409	0.73	endo_vert
pelacanoides	19.8866249646507	0.73	endo_vert
pelecanus	19.7496387292258	0.73	endo_vert
penelope	19.6123411252358	0.73	endo_vert
perameles	19.4473326061628	0.73	endo_vert
perdix	19.6263891475783	0.73	endo_vert
perisoreus	19.997029146641	0.73	endo_vert
pernis	19.5515091996683	0.73	endo_vert
perodicticus	19.3999281783441	0.73	endo_vert
perognathus	19.6840946643419	0.73	endo_vert
petauroides	19.4691649552114	0.73	endo_vert
petaurus	19.4623256415601	0.73	endo_vert
petrodromus	19.5104114711833	0.73	endo_vert
petromyscus	19.5627935880961	0.73	endo_vert
phalaenoptilus	19.3432617559909	0.73	endo_vert
phaps	19.596079741823	0.73	endo_vert
phascogale	19.406657551559	0.73	endo_vert
phascolarctos	19.3558044260407	0.73	endo_vert
phenacomys	19.9249017957511	0.73	endo_vert
philander	19.5522538644718	0.73	endo_vert
philantomba	19.8646118963958	0.73	endo_vert
phodopus	19.8244256154401	0.73	endo_vert
phoebastria	19.8445086766393	0.73	endo_vert
phoenicopterus	19.9860809874383	0.73	endo_vert
phoeniculus	19.3481966650971	0.73	endo_vert
phylidonyris	20.0843906953866	0.73	endo_vert
pica	20.0029367159526	0.73	endo_vert
planigale	19.4140182899129	0.73	endo_vert
plecotus	19.4748138277277	0.73	endo_vert
pluvialis	19.8836379978713	0.73	endo_vert
podargus	19.3621105371091	0.73	endo_vert
podomys	19.7224846157864	0.73	endo_vert
poecile	20.1380925812838	0.73	endo_vert
poliocitellus	19.5678112145448	0.73	endo_vert
pooectes	19.9649840028103	0.73	endo_vert
potorous	19.4502066888341	0.73	endo_vert
potos	19.6072723453482	0.73	endo_vert
priodontes	19.1180053256937	0.73	endo_vert
procavia	19.3994820280282	0.73	endo_vert
procyon	19.6054190499196	0.73	endo_vert
proechimys	19.5585607600745	0.73	endo_vert
propithecus	19.3932141749458	0.73	endo_vert
proteles	19.4659881589017	0.73	endo_vert
protonotaria	19.9569838592885	0.73	endo_vert
prunella	20.078670375403	0.73	endo_vert
psaltriparus	20.0908442619858	0.73	endo_vert
pseudocheirus	19.4664125227991	0.73	endo_vert
psittirostra	20.0186105734463	0.73	endo_vert
pterodroma	19.8941335553948	0.73	endo_vert
pteronotus	19.6230781337639	0.73	endo_vert
ptilocercus	19.4867621805983	0.73	endo_vert
puma	19.5525508263919	0.73	endo_vert
pusa	19.7938279073638	0.73	endo_vert
pygoscelis	19.7278672881541	0.73	endo_vert
pyrrhula	20.1689812833516	0.73	endo_vert
rangifer	19.9273422920312	0.73	endo_vert
raphicerus	19.8652884031669	0.73	endo_vert
regulus	20.0211631247043	0.73	endo_vert
reithrodon	19.7240301267933	0.73	endo_vert
reithrodontomys	19.7201007555903	0.73	endo_vert
rhabdomys	19.505896556884	0.73	endo_vert
rhinonicteris	19.5604981342849	0.73	endo_vert
rhinophylla	19.7569256438933	0.73	endo_vert
saccopteryx	19.6528195615791	0.73	endo_vert
saccostomus	19.5540812722213	0.73	endo_vert
saguinus	19.6057037898121	0.73	endo_vert
saimiri	19.6140280148785	0.73	endo_vert
sarcophilus	19.4016136976379	0.73	endo_vert
saxicola	19.9976744366379	0.73	endo_vert
sayornis	19.9825542940184	0.73	endo_vert
scalopus	19.8462290595828	0.73	endo_vert
scapanus	19.8385318614271	0.73	endo_vert
scolopax	19.8727184474428	0.73	endo_vert
scotinomys	19.7321369689135	0.73	endo_vert
seiurus	19.9555250072988	0.73	endo_vert
sekeetamys	19.5036436645821	0.73	endo_vert
sephanoides	19.8387567242646	0.73	endo_vert
setifer	19.3793432952092	0.73	endo_vert
setonix	19.435056871065	0.73	endo_vert
sialia	20.0023093685002	0.73	endo_vert
sicista	19.731998063095	0.73	endo_vert
sigmodon	19.7525471680935	0.73	endo_vert
sminthopsis	19.4196354622446	0.73	endo_vert
sorex	19.9069342113719	0.73	endo_vert
spalacopus	19.5497400421094	0.73	endo_vert
spheniscus	19.713672541467	0.73	endo_vert
spilocuscus	19.4265081669503	0.73	endo_vert
spilogale	19.614307270485	0.73	endo_vert
spinus	20.1819053672046	0.73	endo_vert
spizella	19.9780448430429	0.73	endo_vert
steatomys	19.5357888302373	0.73	endo_vert
sterna	19.8781150997791	0.73	endo_vert
stochomys	19.521482559984	0.73	endo_vert
struthio	19.2988245612249	0.73	endo_vert
sturnira	19.7619607580512	0.73	endo_vert
sula	19.7291699706593	0.73	endo_vert
suncus	19.8593273646255	0.73	endo_vert
suricata	19.4627992356449	0.73	endo_vert
sus	19.8203395350735	0.73	endo_vert
syconycteris	19.5426970429328	0.73	endo_vert
sylvilagus	19.7852126297008	0.73	endo_vert
tachyglossus	19.2522471004657	0.73	endo_vert
tachyoryctes	19.565427564466	0.73	endo_vert
taeniopygia	19.982669952346	0.73	endo_vert
tamandua	19.2510414217674	0.73	endo_vert
tamias	19.5712334413431	0.73	endo_vert
tamiasciurus	19.5749457659861	0.73	endo_vert
tarsipes	19.4837619475255	0.73	endo_vert
tarsius	19.5596846053361	0.73	endo_vert
tatera	19.5303851943967	0.73	endo_vert
taurotragus	19.9003169667555	0.73	endo_vert
taxidea	19.6768328947206	0.73	endo_vert
tenrec	19.3694959526413	0.73	endo_vert
tetrao	19.6363177074038	0.73	endo_vert
thalassarche	19.842408931173	0.73	endo_vert
thallomys	19.503919189928	0.73	endo_vert
thamnophilus	19.9864510868845	0.73	endo_vert
thinocorus	19.6689779388222	0.73	endo_vert
thomomys	19.6835604264109	0.73	endo_vert
thrichomys	19.55036860657	0.73	endo_vert
thylamys	19.5503067239678	0.73	endo_vert
todus	19.7273233812701	0.73	endo_vert
tolypeutes	19.120739047324	0.73	endo_vert
tonatia	19.7574182855017	0.73	endo_vert
tragulus	19.866411832034	0.73	endo_vert
trichechus	19.1272524059244	0.73	endo_vert
trichosurus	19.4265146646244	0.73	endo_vert
tringa	19.8748733799393	0.73	endo_vert
trogon	19.6220764841203	0.73	endo_vert
tupaia	19.4909201590491	0.73	endo_vert
turnix	19.8631766193222	0.73	endo_vert
tursiops	20.0107412971386	0.73	endo_vert
tympanoctomys	19.5538799235792	0.73	endo_vert
upupa	19.3574368735362	0.73	endo_vert
uria	19.8928909503111	0.73	endo_vert
uroderma	19.7598090749145	0.73	endo_vert
urogale	19.4935417810295	0.73	endo_vert
uromys	19.5744126542132	0.73	endo_vert
vermivora	19.9595957473584	0.73	endo_vert
vidua	19.9843948740775	0.73	endo_vert
vultur	19.5510601579347	0.73	endo_vert
yynx	19.6938362321072	0.73	endo_vert
zaedyus	19.1258308201968	0.73	endo_vert
zaglossus	19.2528697103292	0.73	endo_vert
zalophus	19.797917640711	0.73	endo_vert
zapus	19.7150540084466	0.73	endo_vert
zenaida	19.6149053906469	0.73	endo_vert
zonotrichia	19.972292819458	0.73	endo_vert
abramis	17.9798213002034	0.84	ecto_vert
acanthodactylus	17.2004849035124	0.84	ecto_vert
acanthophis	17.1169470221404	0.84	ecto_vert
acontias	16.9129750843241	0.84	ecto_vert
acrantophis	16.8624648838164	0.84	ecto_vert
acris	17.3062890176779	0.84	ecto_vert
acrochordus	17.0805939733357	0.84	ecto_vert
agalychnis	17.3168117017815	0.84	ecto_vert
aligator	16.7295328876922	0.84	ecto_vert
amblyrhynchus	17.2579197824196	0.84	ecto_vert
ambystoma	17.0144241989626	0.84	ecto_vert
ameiurus	17.3529667617123	0.84	ecto_vert
amphibolurus	17.2307659096816	0.84	ecto_vert
amphiuma	16.880687906816	0.84	ecto_vert
anabas	16.2449418326479	0.84	ecto_vert
anarhichas	18.0032592128005	0.84	ecto_vert
anaxyrus	17.3483627712084	0.84	ecto_vert
aneides	16.9140667153119	0.84	ecto_vert
anguilla	17.8057765217293	0.84	ecto_vert
anguis	17.2451373215668	0.84	ecto_vert
anniella	17.2458296415175	0.84	ecto_vert
anoplogaster	16.7065612160347	0.84	ecto_vert
antaresia	16.9071667311684	0.84	ecto_vert
aphanius	17.7688953594434	0.84	ecto_vert
arapaima	16.9145130721229	0.84	ecto_vert
aristostomias	17.4043121320596	0.84	ecto_vert
aspidites	16.9069037186372	0.84	ecto_vert
aspidoscelis	17.1908191875849	0.84	ecto_vert
bajacalifornia	17.0847245254071	0.84	ecto_vert
batrachoseps	16.8767270955891	0.84	ecto_vert
benthalbella	18.3358513542727	0.84	ecto_vert
blanus	17.1765153323985	0.84	ecto_vert
boa	16.8556235440958	0.84	ecto_vert
bolitoglossa	16.8727170873428	0.84	ecto_vert
bombina	17.2773561715789	0.84	ecto_vert
boreogadus	18.1600083786713	0.84	ecto_vert
boulengerula	16.8806542695281	0.84	ecto_vert
brevoortia	18.0739844335378	0.84	ecto_vert
bufo	17.345713165524	0.84	ecto_vert
campostoma	17.9669324182172	0.84	ecto_vert
candoia	16.8485797540917	0.84	ecto_vert
centropristis	17.9263021067878	0.84	ecto_vert
chaenocephalus	18.0376968484298	0.84	ecto_vert
chalcides	16.9215766708832	0.84	ecto_vert
channa	16.2647611915609	0.84	ecto_vert
channichthys	18.0385072261585	0.84	ecto_vert
chanos	18.1089284534231	0.84	ecto_vert
chelydra	16.3345301453841	0.84	ecto_vert
chiasmodon	18.8707080786529	0.84	ecto_vert
chiloscyllium	17.4455125784493	0.84	ecto_vert
chiromantis	17.2839007998431	0.84	ecto_vert
chiropterotriton	16.8726006021635	0.84	ecto_vert
chrysemys	16.3409044369568	0.84	ecto_vert
cnemidophorus	17.1897152137732	0.84	ecto_vert
coleonyx	17.1105929789851	0.84	ecto_vert
colisa	16.2608175694792	0.84	ecto_vert
colossoma	16.9054121510732	0.84	ecto_vert
coluber	17.2270807775601	0.84	ecto_vert
conger	17.8103792600011	0.84	ecto_vert
conraua	17.2924887111914	0.84	ecto_vert
corallus	16.8508515958866	0.84	ecto_vert
coryphaena	18.7347881301149	0.84	ecto_vert
crinia	17.3468150961284	0.84	ecto_vert
crotalus	17.1352582981763	0.84	ecto_vert
crotaphytus	17.2661812496477	0.84	ecto_vert
cryptobranchus	16.9151287193983	0.84	ecto_vert
ctenopharyngodon	17.9444870294958	0.84	ecto_vert
ctenotus	16.9225423299969	0.84	ecto_vert
cyclagras	17.2161138488754	0.84	ecto_vert
cyclorana	17.3183626368061	0.84	ecto_vert
cyclothone	17.4046977997643	0.84	ecto_vert
cyprinodon	17.7637134632498	0.84	ecto_vert
cyprinus	17.9475244459127	0.84	ecto_vert
dactylopterus	18.5468471268868	0.84	ecto_vert
dasyatis	17.6187032323779	0.84	ecto_vert
dendrobates	17.3390528243899	0.84	ecto_vert
desmognathus	16.9158928817291	0.84	ecto_vert
diadophis	17.212706442706	0.84	ecto_vert
dicamptodon	17.0121713809929	0.84	ecto_vert
diplometopon	17.1720370557376	0.84	ecto_vert
dipsosaurus	17.2608553570809	0.84	ecto_vert
discoglossus	17.2773158672191	0.84	ecto_vert
dorosoma	18.0723354040399	0.84	ecto_vert
echiichthys	17.9389569823665	0.84	ecto_vert
electrona	17.9096254157508	0.84	ecto_vert
eleutherodactylus	17.3250803032776	0.84	ecto_vert
elgaria	17.2515677771361	0.84	ecto_vert
embiotoca	18.1989691939716	0.84	ecto_vert
encheliophis	17.002585784514	0.84	ecto_vert
ensatina	16.9118906089461	0.84	ecto_vert
epicrates	16.8529460463211	0.84	ecto_vert
erimyzon	17.9295767189337	0.84	ecto_vert
erpetoichthys	17.374463778962	0.84	ecto_vert
eryx	16.8564628622138	0.84	ecto_vert
esomus	17.9506312288911	0.84	ecto_vert
esox	17.8915723662177	0.84	ecto_vert
etheostoma	17.9347101159289	0.84	ecto_vert
eunectes	16.8548329215595	0.84	ecto_vert
euthynnus	19.2097663195898	0.84	ecto_vert
exodon	16.903122860191	0.84	ecto_vert
garthia	17.1075423084207	0.84	ecto_vert
gasterosteus	18.0048348400817	0.84	ecto_vert
gastrophryne	17.2917265611721	0.84	ecto_vert
genyagnus	17.0202882332412	0.84	ecto_vert
geotrypetes	16.878411957832	0.84	ecto_vert
gerrhonotus	17.2512982574539	0.84	ecto_vert
gilchristella	18.0725732986837	0.84	ecto_vert
gillichthys	16.6393645207947	0.84	ecto_vert
girella	17.5182856027122	0.84	ecto_vert
gnathonemus	16.9156349481951	0.84	ecto_vert
gobionotothen	18.0217390647183	0.84	ecto_vert
gonotodes	17.1058617220058	0.84	ecto_vert
gopherus	16.3375549888135	0.84	ecto_vert
gymnodraco	18.0288368121703	0.84	ecto_vert
gyrinophilus	16.874139051378	0.84	ecto_vert
harpagifer	17.9746968449969	0.84	ecto_vert
helicops	17.2123539177147	0.84	ecto_vert
hemichromis	17.6126635264042	0.84	ecto_vert
hemidactylus	17.106271401013	0.84	ecto_vert
heteropneustes	17.3533847201695	0.84	ecto_vert
hippocampus	18.5417168042835	0.84	ecto_vert
hippoglossoides	17.8571881137262	0.84	ecto_vert
hoplerythrinus	16.9024645932464	0.84	ecto_vert
ichthyomyzon	17.8795502496024	0.84	ecto_vert
ictalurus	17.3527995685172	0.84	ecto_vert
iguana	17.2584817862121	0.84	ecto_vert
katsuwonus	19.2070827439772	0.84	ecto_vert
klauberina	16.882955842703	0.84	ecto_vert
kuhlia	17.5156435442148	0.84	ecto_vert
labrus	17.8608341503983	0.84	ecto_vert
lacerta	17.1981523677643	0.84	ecto_vert
lagodon	17.6080338260551	0.84	ecto_vert
lampetra	17.8786910437105	0.84	ecto_vert
lampropeltis	17.2016361792822	0.84	ecto_vert
leimadophis	17.1486799829412	0.84	ecto_vert
leiostomus	17.7997274169575	0.84	ecto_vert
lepidobatrachus	17.3357228236948	0.84	ecto_vert
lepidocephalichthys	17.9265095469369	0.84	ecto_vert
lepidogalaxias	16.9669167939578	0.84	ecto_vert
lepidophyma	16.8877915028034	0.84	ecto_vert
lepomis	17.516053575946	0.84	ecto_vert
leucaspius	17.9827971631944	0.84	ecto_vert
leuciscus	17.9731513932705	0.84	ecto_vert
liasis	16.9046499075072	0.84	ecto_vert
lichanura	16.8674775110089	0.84	ecto_vert
limanda	17.8563387858136	0.84	ecto_vert
lipolagus	17.8096592182511	0.84	ecto_vert
lipophrys	17.9933305431106	0.84	ecto_vert
liza	17.8982206693361	0.84	ecto_vert
lota	18.1639477735762	0.84	ecto_vert
malaclemys	16.3419631429191	0.84	ecto_vert
masticophis	17.2353810200523	0.84	ecto_vert
melamphaes	16.9642249519424	0.84	ecto_vert
melanocetus	17.751105754402	0.84	ecto_vert
melanogrammus	18.1610061936769	0.84	ecto_vert
melanonus	18.1526108529276	0.84	ecto_vert
melanostigma	18.0018032375041	0.84	ecto_vert
microhyla	17.294239777048	0.84	ecto_vert
micropterus	17.5166368625606	0.84	ecto_vert
molga	17.0392736748306	0.84	ecto_vert
monopterus	16.9246034971323	0.84	ecto_vert
myxine	17.8771518067031	0.84	ecto_vert
natrix	17.222251715544	0.84	ecto_vert
naucrates	18.7409205098581	0.84	ecto_vert
necturus	16.8860043174929	0.84	ecto_vert
nerodia	17.2209923782208	0.84	ecto_vert
notophthalmus	17.0328288891233	0.84	ecto_vert
occidozyga	17.2830195946719	0.84	ecto_vert
odontophrynus	17.3303592993948	0.84	ecto_vert
oligolepis	16.6341223226747	0.84	ecto_vert
oncorhynchus	18.4139699937876	0.84	ecto_vert
ophiodon	18.0021688218444	0.84	ecto_vert
opsanus	18.6523221260102	0.84	ecto_vert
orthodon	17.9706202501991	0.84	ecto_vert
osphronemus	16.2613521917207	0.84	ecto_vert
osteopilus	17.3112757923384	0.84	ecto_vert
pagetopsis	18.0320916969175	0.84	ecto_vert
pagothenia	18.0199879997315	0.84	ecto_vert
paranotothenia	18.0358173234369	0.84	ecto_vert
parophrys	17.8658456316432	0.84	ecto_vert
parvilux	17.8920709562432	0.84	ecto_vert
perca	17.9291689924452	0.84	ecto_vert
petromyzon	17.8814125501801	0.84	ecto_vert
philodryas	17.2188427874571	0.84	ecto_vert
phrynosoma	17.2835691757704	0.84	ecto_vert
physalaemus	17.3402752709124	0.84	ecto_vert
physignathus	17.2308457998195	0.84	ecto_vert
pimephales	17.9658005106678	0.84	ecto_vert
pituophis	17.2010629180046	0.84	ecto_vert
platichthys	17.8639399566987	0.84	ecto_vert
plecoglossus	18.7812849592696	0.84	ecto_vert
plethodon	16.9142224299509	0.84	ecto_vert
pleuronectes	17.8638862807491	0.84	ecto_vert
podarcis	17.1994480997002	0.84	ecto_vert
pollachius	18.1693390152397	0.84	ecto_vert
pomoxis	17.5177040971259	0.84	ecto_vert
poromitra	16.9629406492584	0.84	ecto_vert
protopterus	17.3141477059334	0.84	ecto_vert
psammodromus	17.2016470026708	0.84	ecto_vert
pseudacris	17.3088571931125	0.84	ecto_vert
pseudemys	16.3378880416054	0.84	ecto_vert
pseudobathylagus	17.8057953953793	0.84	ecto_vert
pseudobranchus	16.8516555744237	0.84	ecto_vert
pseudochaenichthys	18.0327768917771	0.84	ecto_vert
pseudonaja	17.1177529882803	0.84	ecto_vert
pseudopleuronectes	17.8629762566427	0.84	ecto_vert
pseudotriton	16.8737886375967	0.84	ecto_vert
pternohyla	17.3062229678339	0.84	ecto_vert
ptyodactylus	17.1094573268152	0.84	ecto_vert
python	16.9043717263607	0.84	ecto_vert
pyxicephalus	17.2857321953577	0.84	ecto_vert
rhinella	17.3466322266842	0.84	ecto_vert
rhinogobiops	16.6488192423391	0.84	ecto_vert
rhyacotriton	16.9372659351992	0.84	ecto_vert
rutilus	17.982376679015	0.84	ecto_vert
sagamichthys	17.0869138994964	0.84	ecto_vert
salamandra	17.031872952086	0.84	ecto_vert
salmo	18.4137765230206	0.84	ecto_vert
salvadora	17.2259430776607	0.84	ecto_vert
sarda	19.2193190686733	0.84	ecto_vert
sauromalus	17.2559668643423	0.84	ecto_vert
scaphiopus	17.3543797967266	0.84	ecto_vert
sceloporus	17.2901926488861	0.84	ecto_vert
scelotes	16.9226679399448	0.84	ecto_vert
scinus	16.9219163968272	0.84	ecto_vert
scopelengys	17.885801068961	0.84	ecto_vert
scopelogadus	16.9632749840933	0.84	ecto_vert
sebastes	18.0092287533277	0.84	ecto_vert
sibynomorphis	17.2264863747295	0.84	ecto_vert
siren	16.8490877874168	0.84	ecto_vert
spalerosophis	17.2258788796199	0.84	ecto_vert
sparus	17.614258579595	0.84	ecto_vert
sphaerodactylus	17.1073330911675	0.84	ecto_vert
sphenodon	16.9354942885819	0.84	ecto_vert
spinachia	18.0048908752962	0.84	ecto_vert
squalus	17.891630669435	0.84	ecto_vert
stenobrachius	17.8953787752469	0.84	ecto_vert
storeria	17.2212201668723	0.84	ecto_vert
synbranchus	16.923735461172	0.84	ecto_vert
tarentola	17.1085618293191	0.84	ecto_vert
taricha	17.03492143072	0.84	ecto_vert
tarletonbeania	17.9094068677177	0.84	ecto_vert
tautogolabrus	17.8616056581985	0.84	ecto_vert
telmatobius	17.3313533320897	0.84	ecto_vert
terrapene	16.3169440221634	0.84	ecto_vert
thamnodyastes	17.2133436697819	0.84	ecto_vert
thymallus	18.4162177584214	0.84	ecto_vert
tinca	17.9600581147555	0.84	ecto_vert
torpedo	17.4687773710384	0.84	ecto_vert
trogonophis	17.1700680446267	0.84	ecto_vert
typhlogobius	16.6352895087708	0.84	ecto_vert
typhlonectes	16.8792421927686	0.84	ecto_vert
uromastyx	17.2242230444353	0.84	ecto_vert
uta	17.2900169686399	0.84	ecto_vert
varanus	17.2657571740438	0.84	ecto_vert
vipera	17.1371284632435	0.84	ecto_vert
xenodon	17.21916620545	0.84	ecto_vert
xiphophorus	17.7669944955936	0.84	ecto_vert
zoarces	18.0012427507544	0.84	ecto_vert
abax	17.8128232836426	0.81	ecto_invert
acanthamoeba	16.2431584546221	0.81	ecto_invert
acanthephyra	18.170580713462	0.81	ecto_invert
acanthoderes	18.1002243960349	0.81	ecto_invert
acanthophorus	18.1387945379011	0.81	ecto_invert
acartia	18.0547691567669	0.81	ecto_invert
acheta	18.442549191765	0.81	ecto_invert
achipteria	16.649269336869	0.81	ecto_invert
acrocinus	18.1642770256319	0.81	ecto_invert
actinosphaerium	15.7325599547513	0.81	ecto_invert
adeloneivaia	18.7314748200988	0.81	ecto_invert
adesmia	17.8773085714253	0.81	ecto_invert
adoristes	16.6905798897832	0.81	ecto_invert
aedes	19.1206646917681	0.81	ecto_invert
aegina	15.722091862746	0.81	ecto_invert
aglantha	15.4744241053044	0.81	ecto_invert
aglelenopsis	17.6872482948334	0.81	ecto_invert
agrypnus	17.0818429832023	0.81	ecto_invert
alaskozetes	16.7120710276226	0.81	ecto_invert
allacma	17.8850286556742	0.81	ecto_invert
allolobophora	17.213635717027	0.81	ecto_invert
alopecosa	17.6210159969043	0.81	ecto_invert
amara	17.6324442978354	0.81	ecto_invert
anachalcos	17.9393878372295	0.81	ecto_invert
anconia	18.472022645376	0.81	ecto_invert
anepsius	17.949774357162	0.81	ecto_invert
anoplolepis	18.0183885043363	0.81	ecto_invert
antarctomysis	17.823220617084	0.81	ecto_invert
antheraea	18.7478356798721	0.81	ecto_invert
antrops	19.0610460146997	0.81	ecto_invert
anurogryllis	18.4328167454299	0.81	ecto_invert
anuropus	17.5062769040599	0.81	ecto_invert
aphodius	18.0112895284764	0.81	ecto_invert
aporectodea	17.1883413998828	0.81	ecto_invert
archaeomysis	17.7886096254171	0.81	ecto_invert
arenicola	17.2759859009988	0.81	ecto_invert
arietellus	17.3835952979054	0.81	ecto_invert
armadillidium	17.5007583008523	0.81	ecto_invert
asellus	17.555765316584	0.81	ecto_invert
astasia	15.8556918252617	0.81	ecto_invert
asterias	16.9158207246385	0.81	ecto_invert
atolla	15.6904039856718	0.81	ecto_invert
atta	18.0507150326566	0.81	ecto_invert
automerina	18.7114601625656	0.81	ecto_invert
automeris	18.7096916618191	0.81	ecto_invert
bathycalanus	17.9052297574115	0.81	ecto_invert
bathypolypus	16.9125509763721	0.81	ecto_invert
bathyporeia	18.2316600235744	0.81	ecto_invert
belba	16.6977108229223	0.81	ecto_invert
blaberus	17.6079753322816	0.81	ecto_invert
blaps	18.0266143012554	0.81	ecto_invert
blatella	17.5982864146995	0.81	ecto_invert
blatta	17.5637931262145	0.81	ecto_invert
bombyx	18.8595738943544	0.81	ecto_invert
bootettix	18.4854055602204	0.81	ecto_invert
boreomysis	17.7828883893827	0.81	ecto_invert
bosmina	17.691352314523	0.81	ecto_invert
bothrometopus	18.0754140491671	0.81	ecto_invert
botrynema	15.4090567792836	0.81	ecto_invert
bovallia	18.3905355965876	0.81	ecto_invert
brachyscelus	18.3618232488518	0.81	ecto_invert
branchinella	17.0974279448208	0.81	ecto_invert
brasilanus	18.6946249212428	0.81	ecto_invert
bresslaua	16.6856301828577	0.81	ecto_invert
burmoniscus	17.5098910986607	0.81	ecto_invert
byblis	18.547625253191	0.81	ecto_invert
byrsotria	17.6095700651485	0.81	ecto_invert
caeosagitta	16.5965126416769	0.81	ecto_invert
calandra	18.1351180062545	0.81	ecto_invert
calanoides	17.9115655898683	0.81	ecto_invert
calanopia	18.4328654624495	0.81	ecto_invert
calanus	17.9226344528209	0.81	ecto_invert
calastacus	17.3642023492502	0.81	ecto_invert
calathus	17.9008915937368	0.81	ecto_invert
callinectes	17.475288888667	0.81	ecto_invert
calosoma	17.8423703461873	0.81	ecto_invert
cancer	17.4078710827832	0.81	ecto_invert
candacia	18.352560822342	0.81	ecto_invert
canonopsis	18.0618392367164	0.81	ecto_invert
carabodes	16.5037079647461	0.81	ecto_invert
carabus	17.843960246418	0.81	ecto_invert
carcinus	17.460155089001	0.81	ecto_invert
cardiosis	17.8425083517621	0.81	ecto_invert
cataglyphis	18.0110955045416	0.81	ecto_invert
cavolinia	17.0349155547054	0.81	ecto_invert
centrioptera	18.007132668905	0.81	ecto_invert
centropages	18.3950857540531	0.81	ecto_invert
ceratoppia	16.687932799117	0.81	ecto_invert
ceratozetes	16.7117671779915	0.81	ecto_invert
ceuthophilis	18.5112300639802	0.81	ecto_invert
chamobates	16.7179598614081	0.81	ecto_invert
cherax	17.2753496966991	0.81	ecto_invert
chilanthia	17.7059214197546	0.81	ecto_invert
chironomus	19.1092067495387	0.81	ecto_invert
chorismus	18.1672350926424	0.81	ecto_invert
cicindela	17.8381457245096	0.81	ecto_invert
cilliba	17.4828987668383	0.81	ecto_invert
circellium	17.9363015775795	0.81	ecto_invert
clausocalanus	17.9700697112783	0.81	ecto_invert
clio	17.0511202126419	0.81	ecto_invert
clymenella	17.2758224097462	0.81	ecto_invert
coeloesis	18.0471485082377	0.81	ecto_invert
coenobita	17.4371609140663	0.81	ecto_invert
coleps	16.2449286558465	0.81	ecto_invert
colobenema	15.4427230792617	0.81	ecto_invert
conocephalus	18.559262529065	0.81	ecto_invert
coptotermes	17.0886927348682	0.81	ecto_invert
corycaeus	17.7808675158927	0.81	ecto_invert
corydalis	19.1774163129395	0.81	ecto_invert
cranchia	17.6623586153162	0.81	ecto_invert
crenobia	17.2564272255504	0.81	ecto_invert
crepidogaster	17.8379269977878	0.81	ecto_invert
crepidula	16.9243088537613	0.81	ecto_invert
crithida	17.1606859481581	0.81	ecto_invert
crithidia	15.4607929692539	0.81	ecto_invert
crossota	15.4566183808821	0.81	ecto_invert
cryptoglossa	17.8603968330195	0.81	ecto_invert
cryptopygus	17.6961016092575	0.81	ecto_invert
culex	19.1111855071378	0.81	ecto_invert
cylisticus	17.5305253207831	0.81	ecto_invert
cyphocaris	18.4974978188055	0.81	ecto_invert
cypholoba	17.7087392280404	0.81	ecto_invert
cystosoma	18.6745320165225	0.81	ecto_invert
damaeus	16.6916653266493	0.81	ecto_invert
danielella	17.362764680696	0.81	ecto_invert
daphnia	17.7019006482616	0.81	ecto_invert
dasymutilla	18.3052435429908	0.81	ecto_invert
decipisagitta	16.6178885294312	0.81	ecto_invert
deilephila	18.6875647879574	0.81	ecto_invert
dendrobaena	17.2095720712911	0.81	ecto_invert
dendrocoris	18.6187371667291	0.81	ecto_invert
desoria	17.6833141541513	0.81	ecto_invert
diacria	17.0338996805152	0.81	ecto_invert
diceroprocta	18.6784475978117	0.81	ecto_invert
dictyostelium	15.9755835277451	0.81	ecto_invert
dicuspiditermes	16.712460299218	0.81	ecto_invert
dicyrtomina	17.8802732428195	0.81	ecto_invert
dikerogammarus	18.2319384426324	0.81	ecto_invert
dirphea	18.7043521389844	0.81	ecto_invert
disseta	17.3729494236028	0.81	ecto_invert
djerboa	18.3778540820517	0.81	ecto_invert
dosidicus	17.8113221505983	0.81	ecto_invert
dryoctenes	18.1246355832447	0.81	ecto_invert
eacles	18.7349532628204	0.81	ecto_invert
eciton	18.0902796054875	0.81	ecto_invert
ectemnorhinus	18.0748650165797	0.81	ecto_invert
edrotes	17.9597553201218	0.81	ecto_invert
eimeria	15.9637809420456	0.81	ecto_invert
eisenia	17.2013818902034	0.81	ecto_invert
eiseniella	17.1882553574699	0.81	ecto_invert
eledone	16.900678052929	0.81	ecto_invert
eledonella	16.8216997489131	0.81	ecto_invert
eleodes	18.0213744748041	0.81	ecto_invert
encoptolophus	18.4556536782213	0.81	ecto_invert
endotrypanum	15.4130891958119	0.81	ecto_invert
enyaliopsis	18.4955760601048	0.81	ecto_invert
enyo	18.678665098195	0.81	ecto_invert
epilabidocera	18.5117379428346	0.81	ecto_invert
epiphysa	17.8830798234582	0.81	ecto_invert
ereynetes	17.8160584165338	0.81	ecto_invert
erinnyis	18.707548154734	0.81	ecto_invert
eriphia	17.3568849466575	0.81	ecto_invert
erodius	17.9673884641485	0.81	ecto_invert
erythemis	18.7905989746488	0.81	ecto_invert
euatideus	17.8764140259695	0.81	ecto_invert
euaugaptilus	17.3517983362612	0.81	ecto_invert
eublaberus	17.6145230585605	0.81	ecto_invert
euborellia	17.9463960792561	0.81	ecto_invert
eucalanus	17.985502303663	0.81	ecto_invert
euchaeta	17.8981976799332	0.81	ecto_invert
euchirella	17.8842575059505	0.81	ecto_invert
euconocephalus	18.5432258323161	0.81	ecto_invert
eucyllus	18.0592700169963	0.81	ecto_invert
eugaster	18.4924333758922	0.81	ecto_invert
euglena	15.8617350535927	0.81	ecto_invert
eukrohnia	16.4300054765679	0.81	ecto_invert
euphausia	18.4337750878752	0.81	ecto_invert
eupodes	17.8168815206374	0.81	ecto_invert
eupterotegaeus	16.5961008420996	0.81	ecto_invert
eurymera	18.3912863389295	0.81	ecto_invert
eurytemora	18.4476156514803	0.81	ecto_invert
eurythenes	18.5180111386379	0.81	ecto_invert
euschides	17.9922971718548	0.81	ecto_invert
eusirus	18.4900991310279	0.81	ecto_invert
euterpina	17.5065226272924	0.81	ecto_invert
euthemisto	18.3737889542102	0.81	ecto_invert
euzetes	16.7059745364144	0.81	ecto_invert
evarthrus	17.8058539984176	0.81	ecto_invert
eviphis	17.5451244068375	0.81	ecto_invert
fidicina	18.6818985776854	0.81	ecto_invert
flaccisagitta	16.6030750013311	0.81	ecto_invert
folsomia	17.6864386238366	0.81	ecto_invert
forelius	18.0999690671769	0.81	ecto_invert
formica	18.0132077141545	0.81	ecto_invert
frontinella	17.9598710221708	0.81	ecto_invert
frontonia	16.126095396789	0.81	ecto_invert
gaetanus	17.8621676046541	0.81	ecto_invert
galleria	18.9570057835767	0.81	ecto_invert
gamasellus	17.5625263792388	0.81	ecto_invert
gaussia	17.4730137456523	0.81	ecto_invert
gecarcinus	17.3180222110917	0.81	ecto_invert
gecarcoidea	17.3225558994697	0.81	ecto_invert
geholaspis	17.5455422156026	0.81	ecto_invert
gennadas	18.169862285459	0.81	ecto_invert
geolycosa	17.5882061275334	0.81	ecto_invert
geotrupes	18.0133378816604	0.81	ecto_invert
gigantocypris	16.5769178083592	0.81	ecto_invert
globitermes	16.7812025920807	0.81	ecto_invert
glossina	19.057698266729	0.81	ecto_invert
glossiphonia	17.1917106775923	0.81	ecto_invert
glossoscolex	17.1792398352226	0.81	ecto_invert
glyphocrangon	18.1493166613147	0.81	ecto_invert
glyptonotus	17.6103100001238	0.81	ecto_invert
gnathophausia	17.7530299594088	0.81	ecto_invert
gomphiocephalus	17.4455133598255	0.81	ecto_invert
gondogeneia	18.4064261921793	0.81	ecto_invert
gromphadorhina	17.590017792185	0.81	ecto_invert
gryllotalpa	18.4434414731	0.81	ecto_invert
gryllus	18.4358833869634	0.81	ecto_invert
haliscera	15.4050390265957	0.81	ecto_invert
halitrehees	15.4014219479843	0.81	ecto_invert
haloptilus	17.359868666078	0.81	ecto_invert
hapigia	18.7614181500445	0.81	ecto_invert
harpalus	17.6929151898775	0.81	ecto_invert
havilanditermes	16.776166760942	0.81	ecto_invert
helicocranchia	17.6683735062733	0.81	ecto_invert
helius	18.9592434766278	0.81	ecto_invert
helix	17.3894621724514	0.81	ecto_invert
hemigrapsus	17.2497809328799	0.81	ecto_invert
hemileius	16.5926896508932	0.81	ecto_invert
hemilepistus	17.5138399435975	0.81	ecto_invert
hemirhabdus	17.3683488621817	0.81	ecto_invert
hentzia	17.5814989782546	0.81	ecto_invert
hermannia	16.6332078343702	0.81	ecto_invert
heterokrohnia	16.5846241308532	0.81	ecto_invert
heterotermes	17.0836423015708	0.81	ecto_invert
hippodamia	18.2414105564226	0.81	ecto_invert
hipporhinus	17.9819088160369	0.81	ecto_invert
hogna	17.5939491865975	0.81	ecto_invert
holoparasitus	17.5403848761024	0.81	ecto_invert
holthuisana	17.2412580629171	0.81	ecto_invert
homallotermes	16.7277141634854	0.81	ecto_invert
homarus	17.2764724068535	0.81	ecto_invert
hophlosphyrum	18.4099280278791	0.81	ecto_invert
hospitalitermes	16.7739285303402	0.81	ecto_invert
hyas	17.1013156482223	0.81	ecto_invert
hydromedion	17.9809327219573	0.81	ecto_invert
hygrolycosa	17.6299638703005	0.81	ecto_invert
hylesia	18.7243466049118	0.81	ecto_invert
hylobius	18.13805511072	0.81	ecto_invert
hymenodora	18.1587748523244	0.81	ecto_invert
hypera	18.1792344371277	0.81	ecto_invert
hyperchirica	18.7162374592307	0.81	ecto_invert
hyperia	18.3558278454949	0.81	ecto_invert
hyperiella	18.3397261436362	0.81	ecto_invert
hypochthonius	16.6670351000476	0.81	ecto_invert
hypotermes	16.9622850559222	0.81	ecto_invert
idotea	17.6106216302242	0.81	ecto_invert
insara	18.5729376715959	0.81	ecto_invert
ips	18.1497434555327	0.81	ecto_invert
isotoma	17.6852690584928	0.81	ecto_invert
isotomiella	17.6738778632887	0.81	ecto_invert
janicella	18.2059077794039	0.81	ecto_invert
japetella	16.8225508171483	0.81	ecto_invert
jasus	17.2548310114812	0.81	ecto_invert
karoophasma	18.108605535972	0.81	ecto_invert
labidocera	18.4453685783529	0.81	ecto_invert
labritermes	16.905849725008	0.81	ecto_invert
landrumius	17.8865387958103	0.81	ecto_invert
leptinotarsa	18.1629695204005	0.81	ecto_invert
leptogenys	18.1017421676774	0.81	ecto_invert
leptothorax	18.0568219306775	0.81	ecto_invert
leptuca	17.3355096053945	0.81	ecto_invert
leucocelis	18.0499855588826	0.81	ecto_invert
leucophaea	17.5924056480039	0.81	ecto_invert
leukartiara	15.8246656703165	0.81	ecto_invert
liacarus	16.6896066516301	0.81	ecto_invert
libellula	18.7918865174308	0.81	ecto_invert
libinia	17.122851113801	0.81	ecto_invert
ligia	17.5534186990752	0.81	ecto_invert
ligidium	17.551371225859	0.81	ecto_invert
limacina	17.0222172518455	0.81	ecto_invert
liocranchia	17.659457518057	0.81	ecto_invert
lithobius	17.801329607379	0.81	ecto_invert
lixus	18.0938563098323	0.81	ecto_invert
lolliguncula	17.9086517472248	0.81	ecto_invert
loricera	17.8837288584789	0.81	ecto_invert
lucicutia	17.4108942464398	0.81	ecto_invert
lucifer	18.1752094763101	0.81	ecto_invert
lumbricus	17.1952229931076	0.81	ecto_invert
lycosa	17.6127880707432	0.81	ecto_invert
lygus	18.6543135971729	0.81	ecto_invert
macrodontia	18.1593740048785	0.81	ecto_invert
macrotermes	16.9682998342162	0.81	ecto_invert
madoryx	18.7074513629001	0.81	ecto_invert
maja	17.1110296314087	0.81	ecto_invert
mamestra	18.7603934734283	0.81	ecto_invert
marpissa	17.5849454123098	0.81	ecto_invert
meganyctiphanes	18.419176889049	0.81	ecto_invert
megascolex	17.1721924811477	0.81	ecto_invert
melanoplus	18.4727579183146	0.81	ecto_invert
menemeruns	17.6416237347942	0.81	ecto_invert
mercenaria	17.0944213273401	0.81	ecto_invert
mesocalanus	18.062415716107	0.81	ecto_invert
mesopodopsis	17.5068100902653	0.81	ecto_invert
metabelba	16.6989336389123	0.81	ecto_invert
metapenaeus	18.1688502009408	0.81	ecto_invert
metridia	17.4764598870988	0.81	ecto_invert
microcerotermes	16.7934737783091	0.81	ecto_invert
mimas	18.7220013186182	0.81	ecto_invert
minuca	17.3368662090581	0.81	ecto_invert
misumenoides	17.5302019617973	0.81	ecto_invert
misumenops	17.523789411072	0.81	ecto_invert
multareoides	18.6936983480152	0.81	ecto_invert
musca	19.0783599689091	0.81	ecto_invert
myrmica	18.0468455555008	0.81	ecto_invert
mysis	17.8234234472692	0.81	ecto_invert
nanhermannia	16.6198350641871	0.81	ecto_invert
nannocalanus	17.9167179049865	0.81	ecto_invert
nanorchestes	16.732639119273	0.81	ecto_invert
nauphoeta	17.5916263974698	0.81	ecto_invert
nausithoe	15.6996408338404	0.81	ecto_invert
neanura	17.4276660939361	0.81	ecto_invert
nebria	17.8788291978177	0.81	ecto_invert
nematoscelis	18.423920227718	0.81	ecto_invert
nemobius	18.4249516325262	0.81	ecto_invert
neoconocephalus	18.5495203783759	0.81	ecto_invert
neomysis	17.8212372727635	0.81	ecto_invert
neophilaenus	18.7191255035207	0.81	ecto_invert
nephila	17.920703646552	0.81	ecto_invert
neriene	17.9207172048594	0.81	ecto_invert
niphargus	18.2198690366245	0.81	ecto_invert
noctiluca	16.2966551260882	0.81	ecto_invert
nothrus	16.6241527257541	0.81	ecto_invert
notocrangon	18.1705665906488	0.81	ecto_invert
notostomus	18.1653597724861	0.81	ecto_invert
nyctobates	18.006044302852	0.81	ecto_invert
nyssicus	18.0671129142802	0.81	ecto_invert
octolasium	17.1975868535881	0.81	ecto_invert
ocypode	17.3498512702253	0.81	ecto_invert
ocypus	17.9984709101564	0.81	ecto_invert
odonestis	18.8059740191562	0.81	ecto_invert
oecanthus	18.42229587401	0.81	ecto_invert
oedalis	18.4495583689638	0.81	ecto_invert
oithona	17.5625394680882	0.81	ecto_invert
omorgus	17.9979443588545	0.81	ecto_invert
onchocalanus	17.8853644875252	0.81	ecto_invert
oncideres	18.1393057135617	0.81	ecto_invert
oniscus	17.5183492049204	0.81	ecto_invert
onymacris	17.9181818512279	0.81	ecto_invert
ophryastes	18.1357527250111	0.81	ecto_invert
oplophorus	18.2172737743172	0.81	ecto_invert
oppia	16.6299144567152	0.81	ecto_invert
orchesella	17.6782961983263	0.81	ecto_invert
orchestia	18.1866610680207	0.81	ecto_invert
orchomenella	18.4938975763514	0.81	ecto_invert
oribatella	16.5938175699651	0.81	ecto_invert
orodillo	17.4544858937372	0.81	ecto_invert
oryba	18.7038864767937	0.81	ecto_invert
ostrinia	18.9574572162107	0.81	ecto_invert
pachydiplax	18.8037051308932	0.81	ecto_invert
pachygonia	18.6779671900534	0.81	ecto_invert
pachylaelaps	17.5398786685877	0.81	ecto_invert
pachylia	18.693094554795	0.81	ecto_invert
pachylomerus	17.9330105891078	0.81	ecto_invert
pachyptilus	17.3614226049969	0.81	ecto_invert
pandalopsis	18.127530012588	0.81	ecto_invert
pandalus	18.133533246346	0.81	ecto_invert
panopeus	17.3381089611963	0.81	ecto_invert
pantala	18.7981563721404	0.81	ecto_invert
pantophthalmus	18.8887846207859	0.81	ecto_invert
paracallisoma	18.4782599032444	0.81	ecto_invert
parachipteria	16.6496068542634	0.81	ecto_invert
paractora	19.0524086369057	0.81	ecto_invert
paraeuchaeta	17.9016264388444	0.81	ecto_invert
paraledone	16.8621342798771	0.81	ecto_invert
paralomis	17.4336363963826	0.81	ecto_invert
paramecium	16.1459383213435	0.81	ecto_invert
paramoera	18.3700941814422	0.81	ecto_invert
paramysis	17.8262165352331	0.81	ecto_invert
parandania	18.5146491616952	0.81	ecto_invert
paraphyllina	15.6936591889123	0.81	ecto_invert
paraponera	18.1050444906992	0.81	ecto_invert
parasagitta	16.6131961664289	0.81	ecto_invert
parastichopus	16.4875953399581	0.81	ecto_invert
parathelphusa	17.243041054024	0.81	ecto_invert
pardosa	17.6215374926096	0.81	ecto_invert
parisotoma	17.6856116809056	0.81	ecto_invert
pasiphaea	18.1784673928413	0.81	ecto_invert
pelegrina	17.5759664674767	0.81	ecto_invert
pelomyxa	15.9842047760378	0.81	ecto_invert
penilia	17.6406735678423	0.81	ecto_invert
pericapritermes	16.7279336488659	0.81	ecto_invert
perigonia	18.7063163765461	0.81	ecto_invert
perimylops	17.9805468598311	0.81	ecto_invert
periphylla	15.6904138166018	0.81	ecto_invert
periplaneta	17.5626447801337	0.81	ecto_invert
perithemis	18.7967740267159	0.81	ecto_invert
phidippus	17.579848110923	0.81	ecto_invert
philaenus	18.7191275636223	0.81	ecto_invert
philoscia	17.513319906282	0.81	ecto_invert
phormia	19.07030247792	0.81	ecto_invert
phorocantha	18.1514448683888	0.81	ecto_invert
phronima	18.348562610158	0.81	ecto_invert
phrynocolus	17.5134977458557	0.81	ecto_invert
phthiracarus	16.4217707626134	0.81	ecto_invert
physosterna	17.9669369490149	0.81	ecto_invert
phytocoris	18.6549722260089	0.81	ecto_invert
phytoseiulus	17.525719129928	0.81	ecto_invert
pilica	18.8911041198741	0.81	ecto_invert
pilogalumna	16.5029912413075	0.81	ecto_invert
pirata	17.6278594218592	0.81	ecto_invert
pisaura	17.6315710024956	0.81	ecto_invert
plasmodium	15.8510711173835	0.81	ecto_invert
platynothrus	16.6252516378428	0.81	ecto_invert
platynus	17.903797563503	0.81	ecto_invert
pleocoma	18.0530129079228	0.81	ecto_invert
pleurobrachia	16.2390919341301	0.81	ecto_invert
pleuromamma	17.50309300885	0.81	ecto_invert
pleuroncodes	17.4353640687876	0.81	ecto_invert
podon	17.6530696928123	0.81	ecto_invert
podophrya	15.4814709848083	0.81	ecto_invert
poecilus	17.8099254449467	0.81	ecto_invert
pogonognathellus	17.6723320982948	0.81	ecto_invert
pogonomyrmex	18.044832895643	0.81	ecto_invert
polyartemia	17.1123209536238	0.81	ecto_invert
polycelis	17.2595624424843	0.81	ecto_invert
pontella	18.4411861882519	0.81	ecto_invert
popilius	17.981003339148	0.81	ecto_invert
porcellio	17.5448006857926	0.81	ecto_invert
porcellionides	17.5440542249845	0.81	ecto_invert
procapritermes	16.7132091687	0.81	ecto_invert
prohamitermes	16.7801981534321	0.81	ecto_invert
protambulyx	18.7171352317094	0.81	ecto_invert
protaphorura	17.4495776526894	0.81	ecto_invert
protophormia	19.0683476023559	0.81	ecto_invert
psammodes	18.011729976231	0.81	ecto_invert
pseudocalanus	17.9947018752752	0.81	ecto_invert
pseudochirella	17.8620220763894	0.81	ecto_invert
pseudococcus	18.6482665911352	0.81	ecto_invert
pseudodiaptomus	18.3405528342883	0.81	ecto_invert
pseudosagitta	16.5762759067847	0.81	ecto_invert
pterostichus	17.8190687976735	0.81	ecto_invert
punctoribates	16.7145700252951	0.81	ecto_invert
rabidosa	17.6449550338696	0.81	ecto_invert
requena	18.5044748677271	0.81	ecto_invert
reticulitermes	17.0953560067135	0.81	ecto_invert
rhincalanus	17.9879319059617	0.81	ecto_invert
rhizopertha	18.1135320152581	0.81	ecto_invert
rhodacarus	17.5643158206642	0.81	ecto_invert
rhodnius	18.6259192935548	0.81	ecto_invert
rhynchaenus	17.8668488129908	0.81	ecto_invert
rhysotritia	16.4261211055774	0.81	ecto_invert
romalea	18.4044642829988	0.81	ecto_invert
sabinea	18.1646610565063	0.81	ecto_invert
sagitta	16.6381154534263	0.81	ecto_invert
salticus	17.6443390000671	0.81	ecto_invert
sarinda	17.6124660913378	0.81	ecto_invert
sassacus	17.5882126485264	0.81	ecto_invert
scarabaeus	17.9286177861447	0.81	ecto_invert
schedorhinotermes	17.0648724401193	0.81	ecto_invert
scheloribates	16.5828601051423	0.81	ecto_invert
schizocosa	17.621272898815	0.81	ecto_invert
sclerocrangon	18.155716444548	0.81	ecto_invert
scolecithrix	17.8866738172871	0.81	ecto_invert
scylla	17.4746923001243	0.81	ecto_invert
sergestes	18.1732411039363	0.81	ecto_invert
serolis	17.6350032755011	0.81	ecto_invert
sesarma	17.3232030923331	0.81	ecto_invert
sicyonia	18.1702792993525	0.81	ecto_invert
simocephalus	17.6626480319898	0.81	ecto_invert
simplocaria	17.0719688649394	0.81	ecto_invert
simulium	19.1162288614992	0.81	ecto_invert
sisiyphys	17.9600997485713	0.81	ecto_invert
smicronyx	18.1473610297719	0.81	ecto_invert
sminthurus	17.8870352501522	0.81	ecto_invert
solidosagitta	16.6027383500025	0.81	ecto_invert
sosippus	17.581273974233	0.81	ecto_invert
sphaeridium	18.0454615132113	0.81	ecto_invert
sphaeriontis	17.9584525223921	0.81	ecto_invert
sphaeroderus	17.8406048931027	0.81	ecto_invert
spherillo	17.4519294898387	0.81	ecto_invert
sphodromantis	17.8706417370595	0.81	ecto_invert
spirostoma	16.8833523185368	0.81	ecto_invert
spirostomum	16.6196163138831	0.81	ecto_invert
steganacarus	16.4229435668348	0.81	ecto_invert
stenasellus	17.5481455181549	0.81	ecto_invert
stenocara	17.9459217348848	0.81	ecto_invert
stenodontes	18.1606746170226	0.81	ecto_invert
stentor	16.6202650727648	0.81	ecto_invert
stereomastis	17.25006589639	0.81	ecto_invert
stereotydeus	17.8108559989992	0.81	ecto_invert
sthenoteuthis	17.8067373421091	0.81	ecto_invert
strigomonas	15.4361191070115	0.81	ecto_invert
supraphorura	17.4503057635127	0.81	ecto_invert
synopia	18.6032709672773	0.81	ecto_invert
syssphinx	18.7346789842785	0.81	ecto_invert
systellaspis	18.2061943575447	0.81	ecto_invert
tabanus	18.8739618043384	0.81	ecto_invert
taeinotes	18.1518239866498	0.81	ecto_invert
taeniopoda	18.4052753783363	0.81	ecto_invert
talitrus	18.1749149300066	0.81	ecto_invert
talorchestia	18.1864216476709	0.81	ecto_invert
tanaocerus	18.4828022872261	0.81	ecto_invert
tectocepheus	16.5070401171346	0.81	ecto_invert
teleogryllus	18.4551533918402	0.81	ecto_invert
temora	18.4504109264216	0.81	ecto_invert
tenebrio	18.0224338942297	0.81	ecto_invert
tenuiphantes	17.9302316441004	0.81	ecto_invert
tetrahymena	16.5463627677236	0.81	ecto_invert
tetranychus	17.776989282463	0.81	ecto_invert
tetrodontophora	17.4422706924112	0.81	ecto_invert
tetrorchis	15.4395240258202	0.81	ecto_invert
thais	19.0177925888936	0.81	ecto_invert
thiodana	17.603811276	0.81	ecto_invert
thysanoessa	18.4236042009874	0.81	ecto_invert
thysanopoda	18.4105650455039	0.81	ecto_invert
tomocerus	17.6717537700682	0.81	ecto_invert
tomopteris	17.1725335239558	0.81	ecto_invert
tortanus	18.3590126582161	0.81	ecto_invert
trachelipus	17.5181818648413	0.81	ecto_invert
trachysomus	18.1366115926845	0.81	ecto_invert
trachytes	17.4832612420204	0.81	ecto_invert
triaenogeius	17.8497422681938	0.81	ecto_invert
trichoniscus	17.5423616286209	0.81	ecto_invert
trichosphaerium	15.6884109859086	0.81	ecto_invert
trimerotropis	18.4578304570777	0.81	ecto_invert
triops	17.8133070022639	0.81	ecto_invert
triorophus	18.0820290247878	0.81	ecto_invert
tritrichomonas	15.6763024661674	0.81	ecto_invert
trochosa	17.6282962420456	0.81	ecto_invert
trogloderus	17.9670970927554	0.81	ecto_invert
trypanosoma	15.4586908811444	0.81	ecto_invert
tydeus	17.8078293571922	0.81	ecto_invert
undinula	18.011967840683	0.81	ecto_invert
urostyla	17.1145897543574	0.81	ecto_invert
urozelotes	17.5376270836041	0.81	ecto_invert
vallentinia	15.9166052744657	0.81	ecto_invert
vampyrocrossota	15.438920911926	0.81	ecto_invert
vampyroteuthis	16.4050587798232	0.81	ecto_invert
vanessa	19.0080989209351	0.81	ecto_invert
viblia	18.3129714950104	0.81	ecto_invert
vieta	17.9037284413714	0.81	ecto_invert
waldeckia	18.4902385361424	0.81	ecto_invert
xanthippus	18.4677105516208	0.81	ecto_invert
xenambyx	18.1064994302438	0.81	ecto_invert
xenillus	16.6837715287894	0.81	ecto_invert
xenopsilla	18.1478980594532	0.81	ecto_invert
xylocopa	18.2216497509505	0.81	ecto_invert
xylophanes	18.6894647474983	0.81	ecto_invert
xysticus	17.5279369450169	0.81	ecto_invert
zygoballus	17.5703757693894	0.81	ecto_invert
